# Supplementary material for: The Adenylate Cyclase (CyaA) Toxin from Bordetella pertussis Has No Detectable Phospholipase A (PLA) Activity In Vitro
Source: Toxins (Basel). 2019 Feb 13;11(2):111. doi: 10.3390/toxins11020111 (PMC6409671; doi:10.3390/toxins11020111)
Supplement: Supplementary file 1 [file toxins-11-00111-s001.zip]

Archive with 4 entries (3 files):
- toxins-445408 supplementary final/
- toxins-445408 supplementary final/LC MS MS IP CyaA report iBAQ.xlsx
- toxins-445408 supplementary final/LC MS MS UBC CyaA report iBAQ.xlsx
- toxins-445408 supplementary final/toxins-445408 supplementary.docx
