# Supplementary material for: The Adenylate Cyclase (CyaA) Toxin from Bordetella pertussis Has No Detectable Phospholipase A (PLA) Activity In Vitro
Source: Toxins (Basel). 2019 Feb 13;11(2):111. doi: 10.3390/toxins11020111 (PMC6409671; doi:10.3390/toxins11020111)
Supplement: Supplementary file 1 [file toxins-11-00111-s001.zip › toxins-445408 supplementary final/LC MS MS IP CyaA report iBAQ.xlsx]

## Sheet: ID Table
Identification table		CyaA
		phospholipase search (FASTA headers): none
		protein identified with only 1 peptide
		only identified by site
		reverse protein
		usual contaminant in proteomic analysis
Protein IDs	Majority protein IDs	Fasta headers	UniProt ID	Protein name	Number of proteins	Peptides Only_CyaA	Unique peptides Only_CyaA	Sequence coverage [%]	Unique sequence coverage [%]	Mol. weight [kDa]	Sequence lengths	Q-value	iBAQ Only_CyaA	MS/MS Count	Only identified by site	Reverse	Potential contaminant	id	Myristoleylation (K) site IDs	Myristoyl-4H (K) site IDs	Myristoylation (K) site IDs	Palmitoleylation (K) site IDs	Palmitoylation (K) site IDs	Myristoleylation (K) site positions	Myristoyl-4H (K) site positions	Myristoylation (K) site positions	Palmitoleylation (K) site positions	Palmitoylation (K) site positions
sp|P0DKX7|CYAA_BORPE	sp|P0DKX7|CYAA_BORPE	>sp|P0DKX7|CYAA_BORPE Bifunctional hemolysin/adenylate cyclase OS=Bordetella pertussis (strain Tohama I / ATCC BAA-589 / NCTC 13251) GN=cya PE=1 SV=1	P0DKX7	Bifunctional hemolysin/adenylate cyclase	1	93	93	73.9	73.9	177.52	1706	0	3884400	3282				8				1	1				983	860
tr|A0A140N6E5|A0A140N6E5_ECOBD;tr|A0A140N7V6|A0A140N7V6_ECOBD	tr|A0A140N6E5|A0A140N6E5_ECOBD	>tr|A0A140N6E5|A0A140N6E5_ECOBD D-tagatose-1,6-bisphosphate aldolase subunit GatZ OS=Escherichia coli (strain B / BL21-DE3) GN=gatZ PE=3 SV=1	A0A140N6E5	D-tagatose-1,6-bisphosphate aldolase subunit GatZ	2	10	10	42.1	42.1	47.013	420;426	0	189710	65				14
tr|A0A140NCI6|A0A140NCI6_ECOBD;tr|A0A140N6W0|A0A140N6W0_ECOBD	tr|A0A140NCI6|A0A140NCI6_ECOBD;tr|A0A140N6W0|A0A140N6W0_ECOBD	>tr|A0A140NCI6|A0A140NCI6_ECOBD Elongation factor Tu OS=Escherichia coli (strain B / BL21-DE3) GN=tuf PE=3 SV=1;>tr|A0A140N6W0|A0A140N6W0_ECOBD Elongation factor Tu OS=Escherichia coli (strain B / BL21-DE3) GN=tuf PE=3 SV=1	A0A140NCI6	Elongation factor Tu	2	13	13	49.7	49.7	43.313	394;394	0	114990	69				16
tr|A0A140N7R5|A0A140N7R5_ECOBD	tr|A0A140N7R5|A0A140N7R5_ECOBD	>tr|A0A140N7R5|A0A140N7R5_ECOBD Probable 4-deoxy-4-formamido-L-arabinose-phosphoundecaprenol deformylase ArnD OS=Escherichia coli (strain B / BL21-DE3) GN=arnD PE=3 SV=1	A0A140N7R5	Probable 4-deoxy-4-formamido-L-arabinose-phosphoundecaprenol deformylase ArnD	1	1	1	4.7	4.7	33.111	296	0	73551	1				20
tr|A0A140N587|A0A140N587_ECOBD	tr|A0A140N587|A0A140N587_ECOBD	>tr|A0A140N587|A0A140N587_ECOBD Bifunctional polymyxin resistance protein ArnA OS=Escherichia coli (strain B / BL21-DE3) GN=arnA PE=3 SV=1	A0A140N587	Bifunctional polymyxin resistance protein ArnA	1	10	10	23.3	23.3	74.288	660	0	37808	34				10
tr|A0A140N5A3|A0A140N5A3_ECOBD	tr|A0A140N5A3|A0A140N5A3_ECOBD	>tr|A0A140N5A3|A0A140N5A3_ECOBD 50S ribosomal protein L5 OS=Escherichia coli (strain B / BL21-DE3) GN=rplE PE=3 SV=1	A0A140N5A3	50S ribosomal protein L5	1	4	4	26.8	26.8	20.301	179	0	34327	7				11
tr|A0A140NDE3|A0A140NDE3_ECOBD	tr|A0A140NDE3|A0A140NDE3_ECOBD	>tr|A0A140NDE3|A0A140NDE3_ECOBD OmpA domain protein transmembrane region-containing protein OS=Escherichia coli (strain B / BL21-DE3) GN=ECBD_2638 PE=3 SV=1	A0A140NDE3	OmpA domain protein transmembrane region-containing protein	1	6	6	34.4	34.4	37.2	346	0	31361	19				30
tr|A0A140NC10|A0A140NC10_ECOBD	tr|A0A140NC10|A0A140NC10_ECOBD	>tr|A0A140NC10|A0A140NC10_ECOBD Citrate synthase OS=Escherichia coli (strain B / BL21-DE3) GN=ECBD_2941 PE=3 SV=1	A0A140NC10	Citrate synthase	1	5	5	13.1	13.1	48.014	427	0	28262	12				28
tr|A0A140NFK2|A0A140NFK2_ECOBD	tr|A0A140NFK2|A0A140NFK2_ECOBD	>tr|A0A140NFK2|A0A140NFK2_ECOBD 30S ribosomal protein S2 OS=Escherichia coli (strain B / BL21-DE3) GN=rpsB PE=3 SV=1	A0A140NFK2	30S ribosomal protein S2	1	3	3	18.3	18.3	26.743	241	0	25554	4				34
tr|A0A140N745|A0A140N745_ECOBD	tr|A0A140N745|A0A140N745_ECOBD	>tr|A0A140N745|A0A140N745_ECOBD NADH-quinone oxidoreductase subunit C/D OS=Escherichia coli (strain B / BL21-DE3) GN=nuoC PE=3 SV=1	A0A140N745	NADH-quinone oxidoreductase subunit C/D	1	5	5	11.5	11.5	68.724	600	0	8242.8	10				17
tr|A0A140NI35|A0A140NI35_ECOBD	tr|A0A140NI35|A0A140NI35_ECOBD	>tr|A0A140NI35|A0A140NI35_ECOBD Magnesium transport protein CorA OS=Escherichia coli (strain B / BL21-DE3) GN=corA PE=3 SV=1	A0A140NI35	Magnesium transport protein CorA	1	1	1	7.3	7.3	36.589	316	0	6384.3	3				37
tr|A0A140NA80|A0A140NA80_ECOBD	tr|A0A140NA80|A0A140NA80_ECOBD	>tr|A0A140NA80|A0A140NA80_ECOBD Succinate dehydrogenase flavoprotein subunit OS=Escherichia coli (strain B / BL21-DE3) GN=ECBD_2937 PE=3 SV=1	A0A140NA80	Succinate dehydrogenase flavoprotein subunit	1	2	2	5.4	5.4	64.421	588	0	3409	4				25
tr|A0A140NH27|A0A140NH27_ECOBD	tr|A0A140NH27|A0A140NH27_ECOBD	>tr|A0A140NH27|A0A140NH27_ECOBD DNA-directed RNA polymerase subunit beta OS=Escherichia coli (strain B / BL21-DE3) GN=rpoC PE=3 SV=1	A0A140NH27	DNA-directed RNA polymerase subunit beta	1	4	4	4.6	4.6	155.16	1407	0	2220.4	6				36
tr|A0A140SS95|A0A140SS95_ECOBD	tr|A0A140SS95|A0A140SS95_ECOBD	>tr|A0A140SS95|A0A140SS95_ECOBD 5-methyltetrahydropteroyltriglutamate--homocysteine methyltransferase OS=Escherichia coli (strain B / BL21-DE3) GN=metE PE=3 SV=1	A0A140SS95	5-methyltetrahydropteroyltriglutamate--homocysteine methyltransferase	1	1	1	2.8	2.8	84.727	753	0	1873.3	1				40
tr|A0A140SS80|A0A140SS80_ECOBD	tr|A0A140SS80|A0A140SS80_ECOBD	>tr|A0A140SS80|A0A140SS80_ECOBD DNA-directed RNA polymerase subunit beta OS=Escherichia coli (strain B / BL21-DE3) GN=rpoB PE=3 SV=1	A0A140SS80	DNA-directed RNA polymerase subunit beta	1	2	2	2.8	2.8	150.63	1342	0	1165.1	3				39
tr|A0A140N7C7|A0A140N7C7_ECOBD	tr|A0A140N7C7|A0A140N7C7_ECOBD	>tr|A0A140N7C7|A0A140N7C7_ECOBD Elongation factor G OS=Escherichia coli (strain B / BL21-DE3) GN=fusA PE=3 SV=1	A0A140N7C7	Elongation factor G	1	2	2	4.5	4.5	77.58	704	0	978.58	1				19
tr|A0A140N3J7|A0A140N3J7_ECOBD	tr|A0A140N3J7|A0A140N3J7_ECOBD	>tr|A0A140N3J7|A0A140N3J7_ECOBD TrbC OS=Escherichia coli (strain B / BL21-DE3) GN=ECBD_0059 PE=4 SV=1	A0A140N3J7	TrbC	1	1	1	4.1	4.1	43.977	387	0	0	1				9
tr|A0A140N635|A0A140N635_ECOBD	tr|A0A140N635|A0A140N635_ECOBD	>tr|A0A140N635|A0A140N635_ECOBD Two component, sigma54 specific, transcriptional regulator, Fis family OS=Escherichia coli (strain B / BL21-DE3) GN=ECBD_1439 PE=4 SV=1	A0A140N635	Two component, sigma54 specific, transcriptional regulator, Fis family	1	1	1	2.4	2.4	52.176	461	0	0	0				13			1					65
tr|A0A140N6I8|A0A140N6I8_ECOBD	tr|A0A140N6I8|A0A140N6I8_ECOBD	>tr|A0A140N6I8|A0A140N6I8_ECOBD Peptidase M23 OS=Escherichia coli (strain B / BL21-DE3) GN=ECBD_0112 PE=4 SV=1	A0A140N6I8	Peptidase M23	1	1	1	1.4	1.4	46.624	419	0	0	0				15		2					266
tr|A0A140N784|A0A140N784_ECOBD	tr|A0A140N784|A0A140N784_ECOBD	>tr|A0A140N784|A0A140N784_ECOBD 3-dehydroquinate synthase OS=Escherichia coli (strain B / BL21-DE3) GN=aroB PE=3 SV=1	A0A140N784	3-dehydroquinate synthase	1	1	1	3.9	3.9	38.863	362	0	0	0				18			2					226
tr|A0A140N956|A0A140N956_ECOBD	tr|A0A140N956|A0A140N956_ECOBD	>tr|A0A140N956|A0A140N956_ECOBD Glucans biosynthesis glucosyltransferase H OS=Escherichia coli (strain B / BL21-DE3) GN=mdoH PE=3 SV=1	A0A140N956	Glucans biosynthesis glucosyltransferase H	1	1	1	1.2	1.2	95.769	837	0	0	2				23
tr|A0A140NEK2|A0A140NEK2_ECOBD;tr|A0A140NCC0|A0A140NCC0_ECOBD	tr|A0A140NEK2|A0A140NEK2_ECOBD;tr|A0A140NCC0|A0A140NCC0_ECOBD	>tr|A0A140NEK2|A0A140NEK2_ECOBD Uncharacterized protein OS=Escherichia coli (strain B / BL21-DE3) GN=ECBD_3097 PE=4 SV=1;>tr|A0A140NCC0|A0A140NCC0_ECOBD Uncharacterized protein OS=Escherichia coli (strain B / BL21-DE3) GN=ECBD_2875 PE=4 SV=1	A0A140NEK2	Uncharacterized protein	2	1	1	9.4	9.4	7.5064	64;64	0	0	0				29		5					4
tr|A0A140NGE0|A0A140NGE0_ECOBD	tr|A0A140NGE0|A0A140NGE0_ECOBD	>tr|A0A140NGE0|A0A140NGE0_ECOBD Inner-membrane translocator OS=Escherichia coli (strain B / BL21-DE3) GN=ECBD_3804 PE=3 SV=1	A0A140NGE0	Inner-membrane translocator	1	1	1	5.6	5.6	35.511	340	0	0	0				35		6					215
tr|A0A140SS73|A0A140SS73_ECOBD	tr|A0A140SS73|A0A140SS73_ECOBD	>tr|A0A140SS73|A0A140SS73_ECOBD Glycerol kinase OS=Escherichia coli (strain B / BL21-DE3) GN=glpK PE=3 SV=1	A0A140SS73	Glycerol kinase	1	1	1	3.4	3.4	56.23	502	0	0	1				38
CON__P00761	CON__P00761	>P00761 SWISS-PROT:P00761|TRYP_PIG Trypsin - Sus scrofa (Pig).			1	5	5	25.1	25.1	24.409	231	0	6707400	373			+	0
CON__P07477	CON__P07477	>P07477 SWISS-PROT:P07477 Tax_Id=9606 Gene_Symbol=PRSS1 Trypsin-1 precursor			1	1	1	8.1	8.1	26.558	247	0	378870	40			+	2
CON__Q3SX09;CON__P02070	CON__Q3SX09;CON__P02070	>Q3SX09 TREMBL:Q3SX09 (Bos taurus) similar to HBG protein;>P02070 SWISS-PROT:P02070 (Bos taurus) Hemoglobin subunit beta			2	3	3	15.4	15.4	22.06	201;145	0	134470	30			+	5
CON__P01966	CON__P01966	>P01966 SWISS-PROT:P01966 (Bos taurus) Hemoglobin subunit alpha			1	2	2	17.6	17.6	15.184	142	0	31608	6			+	1
CON__Q3KNV1;CON__P08729;CON__Q6NXH9	CON__Q3KNV1;CON__P08729;CON__Q6NXH9	>Q3KNV1 TREMBL:Q3KNV1;Q96GE1 Tax_Id=9606 Gene_Symbol=KRT7 keratin 7;>P08729 SWISS-PROT:P08729 Tax_Id=9606 Gene_Symbol=KRT7 Keratin, type II cytoskeletal 7;>Q6NXH9 TREMBL:Q6NXH9 Tax_Id=10090 Gene_Symbol=Krt73 Keratin 73			3	1	1	2.1	2.1	51.385	469;469;539	0	0	0			+	3				0					208
CON__Q29443;CON__Q0IIK2	CON__Q29443;CON__Q0IIK2	>Q29443 SWISS-PROT:Q29443 Serotransferrin - Bos taurus (Bovine).;>Q0IIK2 TREMBL:Q0IIK2 (Bos taurus) Transferrin			2	1	1	2.5	2.5	75.829	685;704	0	0	0			+	4					0					634
CON__Q9U6Y5	CON__Q9U6Y5	>Q9U6Y5 SWISS-PROT:Q9U6Y5 Green fluorescent protein (GFP-Cter-HisTag)			1	1	1	4.8	4.8	28.106	249	0	0	0			+	6		0					107
CON__REFSEQ:XP_585019	CON__REFSEQ:XP_585019	>REFSEQ:XP_585019 (Bos taurus) similar to afamin			1	1	1	2.3	2.3	69.561	604	1	0	0	+		+	7			0					305
tr|A0A140N5W3|A0A140N5W3_ECOBD	tr|A0A140N5W3|A0A140N5W3_ECOBD	>tr|A0A140N5W3|A0A140N5W3_ECOBD Aminotransferase class I and II OS=Escherichia coli (strain B / BL21-DE3) GN=ECBD_1369 PE=4 SV=1	A0A140N5W3	Aminotransferase class I and II	1	1	1	2.5	2.5	45.517	405	1	0	0	+			12		1					360
tr|A0A140N8T1|A0A140N8T1_ECOBD	tr|A0A140N8T1|A0A140N8T1_ECOBD	>tr|A0A140N8T1|A0A140N8T1_ECOBD Uncharacterized protein OS=Escherichia coli (strain B / BL21-DE3) GN=ECBD_2426 PE=4 SV=1	A0A140N8T1	Uncharacterized protein	1	1	1	5.5	5.5	16.695	146	1	0	0	+			21		3					84
tr|A0A140N925|A0A140N925_ECOBD	tr|A0A140N925|A0A140N925_ECOBD	>tr|A0A140N925|A0A140N925_ECOBD Flagellar basal body-associated protein FliL OS=Escherichia coli (strain B / BL21-DE3) GN=ECBD_1701 PE=4 SV=1	A0A140N925	Flagellar basal body-associated protein FliL	1	1	1	6.5	6.5	17.221	154	1	0	0	+			22	0;1					9;11
tr|A0A140N9R6|A0A140N9R6_ECOBD	tr|A0A140N9R6|A0A140N9R6_ECOBD	>tr|A0A140N9R6|A0A140N9R6_ECOBD Exoribonuclease 2 OS=Escherichia coli (strain B / BL21-DE3) GN=rnb PE=3 SV=1	A0A140N9R6	Exoribonuclease 2	1	1	1	2.6	2.6	72.475	644	1	0	0	+			24	2					123
tr|A0A140NB84|A0A140NB84_ECOBD	tr|A0A140NB84|A0A140NB84_ECOBD	>tr|A0A140NB84|A0A140NB84_ECOBD Uncharacterized protein OS=Escherichia coli (strain B / BL21-DE3) GN=ECBD_1924 PE=4 SV=1	A0A140NB84	Uncharacterized protein	1	1	1	20	20	4.1152	35	1	0	0	+			26		4					8
tr|A0A140NBT6|A0A140NBT6_ECOBD	tr|A0A140NBT6|A0A140NBT6_ECOBD	>tr|A0A140NBT6|A0A140NBT6_ECOBD Major capsid protein E OS=Escherichia coli (strain B / BL21-DE3) GN=ECBD_2868 PE=4 SV=1	A0A140NBT6	Major capsid protein E	1	1	1	2.9	2.9	38.188	341	1	0	1	+			27
tr|A0A140NDL6|A0A140NDL6_ECOBD	tr|A0A140NDL6|A0A140NDL6_ECOBD	>tr|A0A140NDL6|A0A140NDL6_ECOBD Uncharacterized protein OS=Escherichia coli (strain B / BL21-DE3) GN=ECBD_2593 PE=4 SV=1	A0A140NDL6	Uncharacterized protein	1	1	1	3.8	3.8	48.109	419	1	0	0	+			31	3					322
tr|A0A140NF29|A0A140NF29_ECOBD	tr|A0A140NF29|A0A140NF29_ECOBD	>tr|A0A140NF29|A0A140NF29_ECOBD PsiF repeat protein OS=Escherichia coli (strain B / BL21-DE3) GN=ECBD_3280 PE=4 SV=1	A0A140NF29	PsiF repeat protein	1	1	1	10.4	10.4	11.667	106	1	0	0	+			32	4					59
tr|A0A140NF71|A0A140NF71_ECOBD	tr|A0A140NF71|A0A140NF71_ECOBD	>tr|A0A140NF71|A0A140NF71_ECOBD Transcriptional regulator, TetR family OS=Escherichia coli (strain B / BL21-DE3) GN=ECBD_3896 PE=4 SV=1	A0A140NF71	Transcriptional regulator, TetR family	1	1	1	4.7	4.7	21.931	191	1	0	0	+			33	5					91
