# Supplementary material for: The Adenylate Cyclase (CyaA) Toxin from Bordetella pertussis Has No Detectable Phospholipase A (PLA) Activity In Vitro
Source: Toxins (Basel). 2019 Feb 13;11(2):111. doi: 10.3390/toxins11020111 (PMC6409671; doi:10.3390/toxins11020111)
Supplement: Supplementary file 1 [file toxins-11-00111-s001.zip › toxins-445408 supplementary final/LC MS MS UBC CyaA report iBAQ.xlsx]

## Sheet: ID Table
Identification table		CyaA
		phospholipase search (FASTA headers)
		protein identified with only 1 peptide
		only identified by site
		reverse protein
		usual contaminant in proteomic analysis
Protein IDs	Majority protein IDs	Fasta headers	UniProt ID	Protein name	Number of proteins	Peptides CyaA_Ecoli	Unique peptides CyaA_Ecoli	Sequence coverage [%]	Unique sequence coverage [%]	Mol. weight [kDa]	Sequence length	Q-value	iBAQ CyaA_Ecoli	MS/MS Count	Only identified by site	Reverse	Potential contaminant	id	Myristoleylation (K) site IDs	Myristoyl-4H (K) site IDs	Myristoylation (K) site IDs	Palmitoleylation (K) site IDs	Palmitoylation (K) site IDs	Myristoleylation (K) site positions	Myristoyl-4H (K) site positions	Myristoylation (K) site positions	Palmitoleylation (K) site positions	Palmitoylation (K) site positions
sp|P0DKX7|CYAA_BORPE	sp|P0DKX7|CYAA_BORPE	>sp|P0DKX7|CYAA_BORPE Bifunctional hemolysin/adenylate cyclase OS=Bordetella pertussis (strain Tohama I / ATCC BAA-589 / NCTC 13251) GN=cya PE=1 SV=1	P0DKX7	Bifunctional hemolysin/adenylate cyclase	1	216	216	91.9	91.9	177.52	1706	0	62822000000	1463				35			0	0;1	0;1			983	860;983	860;983
tr|A0A140NCI6|A0A140NCI6_ECOBD;tr|A0A140N6W0|A0A140N6W0_ECOBD	tr|A0A140NCI6|A0A140NCI6_ECOBD;tr|A0A140N6W0|A0A140N6W0_ECOBD	>tr|A0A140NCI6|A0A140NCI6_ECOBD Elongation factor Tu OS=Escherichia coli (strain B / BL21-DE3) GN=tuf PE=3 SV=1;>tr|A0A140N6W0|A0A140N6W0_ECOBD Elongation factor Tu OS=Escherichia coli (strain B / BL21-DE3) GN=tuf PE=3 SV=1	A0A140NCI6	Elongation factor Tu	2	41	41	89.1	89.1	43.313	394	0	4841300000	97				156
tr|A0A140NCR5|A0A140NCR5_ECOBD	tr|A0A140NCR5|A0A140NCR5_ECOBD	>tr|A0A140NCR5|A0A140NCR5_ECOBD Acyl carrier protein OS=Escherichia coli (strain B / BL21-DE3) GN=acpP PE=3 SV=1	A0A140NCR5	Acyl carrier protein	1	4	4	42.3	42.3	8.6394	78	0	4175600000	5				454
tr|A0A140N745|A0A140N745_ECOBD	tr|A0A140N745|A0A140N745_ECOBD	>tr|A0A140N745|A0A140N745_ECOBD NADH-quinone oxidoreductase subunit C/D OS=Escherichia coli (strain B / BL21-DE3) GN=nuoC PE=3 SV=1	A0A140N745	NADH-quinone oxidoreductase subunit C/D	1	56	56	80.5	80.5	68.724	600	0	3063800000	112				168
tr|A0A140NC74|A0A140NC74_ECOBD	tr|A0A140NC74|A0A140NC74_ECOBD	>tr|A0A140NC74|A0A140NC74_ECOBD UspA domain protein OS=Escherichia coli (strain B / BL21-DE3) GN=ECBD_2284 PE=4 SV=1	A0A140NC74	UspA domain protein	1	23	23	94	94	35.706	316	0	2982700000	59				424
tr|A0A140NGG7|A0A140NGG7_ECOBD	tr|A0A140NGG7|A0A140NGG7_ECOBD	>tr|A0A140NGG7|A0A140NGG7_ECOBD 30S ribosomal protein S6 OS=Escherichia coli (strain B / BL21-DE3) GN=rpsF PE=3 SV=1	A0A140NGG7	30S ribosomal protein S6	1	12	12	70.2	70.2	15.173	131	0	2070300000	21				616
tr|A0A140N5H6|A0A140N5H6_ECOBD	tr|A0A140N5H6|A0A140N5H6_ECOBD	>tr|A0A140N5H6|A0A140N5H6_ECOBD Biosynthetic arginine decarboxylase OS=Escherichia coli (strain B / BL21-DE3) GN=speA PE=3 SV=1	A0A140N5H6	Biosynthetic arginine decarboxylase	1	41	41	66.7	66.7	73.898	658	0	2050400000	87				109
tr|A0A140NDE3|A0A140NDE3_ECOBD	tr|A0A140NDE3|A0A140NDE3_ECOBD	>tr|A0A140NDE3|A0A140NDE3_ECOBD OmpA domain protein transmembrane region-containing protein OS=Escherichia coli (strain B / BL21-DE3) GN=ECBD_2638 PE=3 SV=1	A0A140NDE3	OmpA domain protein transmembrane region-containing protein	1	24	24	62.7	62.7	37.2	346	0	1468600000	41				499
tr|A0A140NDQ0|A0A140NDQ0_ECOBD	tr|A0A140NDQ0|A0A140NDQ0_ECOBD	>tr|A0A140NDQ0|A0A140NDQ0_ECOBD Regulator of ribonuclease activity B OS=Escherichia coli (strain B / BL21-DE3) GN=rraB PE=3 SV=1	A0A140NDQ0	Regulator of ribonuclease activity B	1	4	4	39.1	39.1	15.603	138	0	1453300000	8				513
tr|A0A140N2J1|A0A140N2J1_ECOBD	tr|A0A140N2J1|A0A140N2J1_ECOBD	>tr|A0A140N2J1|A0A140N2J1_ECOBD 33 kDa chaperonin OS=Escherichia coli (strain B / BL21-DE3) GN=hslO PE=3 SV=1	A0A140N2J1	33 kDa chaperonin	1	13	13	72.3	72.3	32.534	292	0	1038200000	22				41
tr|A0A140N6E7|A0A140N6E7_ECOBD	tr|A0A140N6E7|A0A140N6E7_ECOBD	>tr|A0A140N6E7|A0A140N6E7_ECOBD Peptide chain release factor 2 OS=Escherichia coli (strain B / BL21-DE3) GN=prfB PE=3 SV=1	A0A140N6E7	Peptide chain release factor 2	1	28	28	63.6	63.6	41.22	365	0	976760000	48				139
tr|A0A140N7Y1|A0A140N7Y1_ECOBD	tr|A0A140N7Y1|A0A140N7Y1_ECOBD	>tr|A0A140N7Y1|A0A140N7Y1_ECOBD Uncharacterized protein OS=Escherichia coli (strain B / BL21-DE3) GN=ECBD_0641 PE=4 SV=1	A0A140N7Y1	Uncharacterized protein	1	6	6	48.5	48.5	11.051	101	0	953780000	12				214
tr|A0A140N652|A0A140N652_ECOBD	tr|A0A140N652|A0A140N652_ECOBD	>tr|A0A140N652|A0A140N652_ECOBD UPF0149 protein YgfB OS=Escherichia coli (strain B / BL21-DE3) GN=ygfB PE=3 SV=1	A0A140N652	UPF0149 protein YgfB	1	4	4	32.5	32.5	21.474	194	0	939800000	8				123
tr|A0A140N7J2|A0A140N7J2_ECOBD	tr|A0A140N7J2|A0A140N7J2_ECOBD	>tr|A0A140N7J2|A0A140N7J2_ECOBD LPP repeat-containing protein OS=Escherichia coli (strain B / BL21-DE3) GN=ECBD_1968 PE=4 SV=1	A0A140N7J2	LPP repeat-containing protein	1	7	7	62.8	62.8	8.3234	78	0	919350000	17				194
tr|A0A140N5B4|A0A140N5B4_ECOBD	tr|A0A140N5B4|A0A140N5B4_ECOBD	>tr|A0A140N5B4|A0A140N5B4_ECOBD 30S ribosomal protein S13 OS=Escherichia coli (strain B / BL21-DE3) GN=rpsM PE=3 SV=1	A0A140N5B4	30S ribosomal protein S13	1	11	11	69.5	69.5	13.099	118	0	911320000	20				101
tr|A0A140NAA1|A0A140NAA1_ECOBD	tr|A0A140NAA1|A0A140NAA1_ECOBD	>tr|A0A140NAA1|A0A140NAA1_ECOBD Ribonuclease E OS=Escherichia coli (strain B / BL21-DE3) GN=rne PE=3 SV=1	A0A140NAA1	Ribonuclease E	1	57	57	57.1	57.1	118.29	1061	0	872510000	109				332
tr|A0A140NGK1|A0A140NGK1_ECOBD	tr|A0A140NGK1|A0A140NGK1_ECOBD	>tr|A0A140NGK1|A0A140NGK1_ECOBD RNA-binding protein Hfq OS=Escherichia coli (strain B / BL21-DE3) GN=hfq PE=3 SV=1	A0A140NGK1	RNA-binding protein Hfq	1	6	6	99	99	11.166	102	0	856740000	13				620
tr|A0A140NBS1|A0A140NBS1_ECOBD	tr|A0A140NBS1|A0A140NBS1_ECOBD	>tr|A0A140NBS1|A0A140NBS1_ECOBD 50S ribosomal protein L20 OS=Escherichia coli (strain B / BL21-DE3) GN=rplT PE=3 SV=1	A0A140NBS1	50S ribosomal protein L20	1	16	16	62.7	62.7	13.497	118	0	849520000	19				402
tr|A0A140N490|A0A140N490_ECOBD	tr|A0A140N490|A0A140N490_ECOBD	>tr|A0A140N490|A0A140N490_ECOBD Glycogen synthase OS=Escherichia coli (strain B / BL21-DE3) GN=glgA PE=3 SV=1	A0A140N490	Glycogen synthase	1	22	22	44.4	44.4	52.822	477	0	847590000	37				69
tr|A0A140N885|A0A140N885_ECOBD	tr|A0A140N885|A0A140N885_ECOBD	>tr|A0A140N885|A0A140N885_ECOBD NADH-quinone oxidoreductase subunit I OS=Escherichia coli (strain B / BL21-DE3) GN=nuoI PE=3 SV=1	A0A140N885	NADH-quinone oxidoreductase subunit I	1	16	16	68.9	68.9	20.538	180	0	826260000	30				224
tr|A0A140N5A3|A0A140N5A3_ECOBD	tr|A0A140N5A3|A0A140N5A3_ECOBD	>tr|A0A140N5A3|A0A140N5A3_ECOBD 50S ribosomal protein L5 OS=Escherichia coli (strain B / BL21-DE3) GN=rplE PE=3 SV=1	A0A140N5A3	50S ribosomal protein L5	1	16	16	69.3	69.3	20.301	179	0	809200000	24				100
tr|A0A140N8L3|A0A140N8L3_ECOBD	tr|A0A140N8L3|A0A140N8L3_ECOBD	>tr|A0A140N8L3|A0A140N8L3_ECOBD Glucan 1,4-alpha-maltohexaosidase OS=Escherichia coli (strain B / BL21-DE3) GN=ECBD_1715 PE=4 SV=1	A0A140N8L3	Glucan 1,4-alpha-maltohexaosidase	1	28	28	55.2	55.2	56.639	495	0	808380000	48				242
tr|A0A140NAX3|A0A140NAX3_ECOBD	tr|A0A140NAX3|A0A140NAX3_ECOBD	>tr|A0A140NAX3|A0A140NAX3_ECOBD FAD-dependent pyridine nucleotide-disulphide oxidoreductase OS=Escherichia coli (strain B / BL21-DE3) GN=ECBD_2492 PE=4 SV=1	A0A140NAX3	FAD-dependent pyridine nucleotide-disulphide oxidoreductase	1	30	30	76.7	76.7	47.34	434	0	797320000	58				362
tr|A0A140NEK3|A0A140NEK3_ECOBD	tr|A0A140NEK3|A0A140NEK3_ECOBD	>tr|A0A140NEK3|A0A140NEK3_ECOBD Regulator of ribonuclease activity A OS=Escherichia coli (strain B / BL21-DE3) GN=rraA PE=3 SV=1	A0A140NEK3	Regulator of ribonuclease activity A	1	6	6	48.4	48.4	17.36	161	0	785620000	12				549
tr|A0A140N942|A0A140N942_ECOBD	tr|A0A140N942|A0A140N942_ECOBD	>tr|A0A140N942|A0A140N942_ECOBD GTPase Der OS=Escherichia coli (strain B / BL21-DE3) GN=der PE=3 SV=1	A0A140N942	GTPase Der	1	36	35	64.9	63.7	55.035	490	0	745840000	60				270
tr|A0A140NGF8|A0A140NGF8_ECOBD	tr|A0A140NGF8|A0A140NGF8_ECOBD	>tr|A0A140NGF8|A0A140NGF8_ECOBD Tryptophanase OS=Escherichia coli (strain B / BL21-DE3) GN=tnaA PE=3 SV=1	A0A140NGF8	Tryptophanase	1	32	32	68.2	68.2	52.773	471	0	741520000	52				614
tr|A0A140N8Z4|A0A140N8Z4_ECOBD	tr|A0A140N8Z4|A0A140N8Z4_ECOBD	>tr|A0A140N8Z4|A0A140N8Z4_ECOBD Protein MtfA OS=Escherichia coli (strain B / BL21-DE3) GN=mtfA PE=3 SV=1	A0A140N8Z4	Protein MtfA	1	7	7	21.9	21.9	30.218	265	0	660620000	8				265
tr|A0A140N8H7|A0A140N8H7_ECOBD	tr|A0A140N8H7|A0A140N8H7_ECOBD	>tr|A0A140N8H7|A0A140N8H7_ECOBD RNA polymerase sigma factor RpoS OS=Escherichia coli (strain B / BL21-DE3) GN=rpoS PE=3 SV=1	A0A140N8H7	RNA polymerase sigma factor RpoS	1	26	25	76.1	73	37.972	330	0	563520000	34				237
tr|A0A140N7B6|A0A140N7B6_ECOBD	tr|A0A140N7B6|A0A140N7B6_ECOBD	>tr|A0A140N7B6|A0A140N7B6_ECOBD GTPase Obg OS=Escherichia coli (strain B / BL21-DE3) GN=obg PE=3 SV=1	A0A140N7B6	GTPase Obg	1	12	12	36.7	36.7	43.227	390	0	560070000	22				181
tr|A0A140NCC1|A0A140NCC1_ECOBD	tr|A0A140NCC1|A0A140NCC1_ECOBD	>tr|A0A140NCC1|A0A140NCC1_ECOBD Glycerol-3-phosphate acyltransferase OS=Escherichia coli (strain B / BL21-DE3) GN=plsB PE=3 SV=1	A0A140NCC1	Glycerol-3-phosphate acyltransferase	1	56	56	77	77	91.38	807	0	535960000	95				431
tr|A0A140N6E5|A0A140N6E5_ECOBD;tr|A0A140N7V6|A0A140N7V6_ECOBD	tr|A0A140N6E5|A0A140N6E5_ECOBD	>tr|A0A140N6E5|A0A140N6E5_ECOBD D-tagatose-1,6-bisphosphate aldolase subunit GatZ OS=Escherichia coli (strain B / BL21-DE3) GN=gatZ PE=3 SV=1	A0A140N6E5	D-tagatose-1,6-bisphosphate aldolase subunit GatZ	2	19	19	54.5	54.5	47.013	420	0	486770000	34				138
tr|A0A140N9J2|A0A140N9J2_ECOBD	tr|A0A140N9J2|A0A140N9J2_ECOBD	>tr|A0A140N9J2|A0A140N9J2_ECOBD Uncharacterized protein OS=Escherichia coli (strain B / BL21-DE3) GN=ECBD_2690 PE=4 SV=1	A0A140N9J2	Uncharacterized protein	1	19	19	54.8	54.8	65.651	586	0	472020000	27				293
tr|A0A140N771|A0A140N771_ECOBD	tr|A0A140N771|A0A140N771_ECOBD	>tr|A0A140N771|A0A140N771_ECOBD Stringent starvation protein B OS=Escherichia coli (strain B / BL21-DE3) GN=ECBD_0519 PE=4 SV=1	A0A140N771	Stringent starvation protein B	1	7	7	38.8	38.8	18.262	165	0	450670000	11				173
tr|A0A140NCA6|A0A140NCA6_ECOBD	tr|A0A140NCA6|A0A140NCA6_ECOBD	>tr|A0A140NCA6|A0A140NCA6_ECOBD tRNA sulfurtransferase OS=Escherichia coli (strain B / BL21-DE3) GN=thiI PE=3 SV=1	A0A140NCA6	tRNA sulfurtransferase	1	9	9	17.8	17.8	55	482	0	423900000	11				429
tr|A0A140NA64|A0A140NA64_ECOBD	tr|A0A140NA64|A0A140NA64_ECOBD	>tr|A0A140NA64|A0A140NA64_ECOBD D-tagatose-1,6-bisphosphate aldolase subunit GatY OS=Escherichia coli (strain B / BL21-DE3) GN=gatY PE=3 SV=1	A0A140NA64	D-tagatose-1,6-bisphosphate aldolase subunit GatY	1	15	15	59.4	59.4	31.101	286	0	403460000	24				324
tr|A0A140N6N1|A0A140N6N1_ECOBD	tr|A0A140N6N1|A0A140N6N1_ECOBD	>tr|A0A140N6N1|A0A140N6N1_ECOBD Glycerol-3-phosphate dehydrogenase OS=Escherichia coli (strain B / BL21-DE3) GN=ECBD_0316 PE=3 SV=1	A0A140N6N1	Glycerol-3-phosphate dehydrogenase	1	43	43	84.4	84.4	56.75	501	0	402260000	64				149
tr|A0A140NE27|A0A140NE27_ECOBD	tr|A0A140NE27|A0A140NE27_ECOBD	>tr|A0A140NE27|A0A140NE27_ECOBD Acetyltransferase component of pyruvate dehydrogenase complex OS=Escherichia coli (strain B / BL21-DE3) GN=ECBD_3504 PE=3 SV=1	A0A140NE27	Acetyltransferase component of pyruvate dehydrogenase complex	1	41	41	67.1	67.1	66.095	630	0	399320000	64				535
tr|A0A140N7J1|A0A140N7J1_ECOBD	tr|A0A140N7J1|A0A140N7J1_ECOBD	>tr|A0A140N7J1|A0A140N7J1_ECOBD 50S ribosomal protein L2 OS=Escherichia coli (strain B / BL21-DE3) GN=rplB PE=3 SV=1	A0A140N7J1	50S ribosomal protein L2	1	21	21	69.2	69.2	29.86	273	0	352020000	34				193
tr|A0A140NC86|A0A140NC86_ECOBD	tr|A0A140NC86|A0A140NC86_ECOBD	>tr|A0A140NC86|A0A140NC86_ECOBD Transporter-associated region OS=Escherichia coli (strain B / BL21-DE3) GN=ECBD_2993 PE=4 SV=1	A0A140NC86	Transporter-associated region	1	21	21	60.6	60.6	33.298	292	0	338410000	37				425
tr|A0A140N683|A0A140N683_ECOBD	tr|A0A140N683|A0A140N683_ECOBD	>tr|A0A140N683|A0A140N683_ECOBD RNA polymerase sigma factor RpoD OS=Escherichia coli (strain B / BL21-DE3) GN=rpoD PE=3 SV=1	A0A140N683	RNA polymerase sigma factor RpoD	1	31	30	48.9	47.3	70.236	613	0	317170000	47				126
tr|A0A140N7P3|A0A140N7P3_ECOBD	tr|A0A140N7P3|A0A140N7P3_ECOBD	>tr|A0A140N7P3|A0A140N7P3_ECOBD RNA polymerase sigma-54 factor OS=Escherichia coli (strain B / BL21-DE3) GN=ECBD_0540 PE=3 SV=1	A0A140N7P3	RNA polymerase sigma-54 factor	1	19	19	50.7	50.7	53.993	477	0	316720000	31				201
tr|A0A140N4Y8|A0A140N4Y8_ECOBD	tr|A0A140N4Y8|A0A140N4Y8_ECOBD	>tr|A0A140N4Y8|A0A140N4Y8_ECOBD Protein RecA OS=Escherichia coli (strain B / BL21-DE3) GN=recA PE=3 SV=1	A0A140N4Y8	Protein RecA	1	17	17	52.1	52.1	37.973	353	0	312070000	24				87
tr|A0A140NCP5|A0A140NCP5_ECOBD	tr|A0A140NCP5|A0A140NCP5_ECOBD	>tr|A0A140NCP5|A0A140NCP5_ECOBD UPF0263 protein YciU OS=Escherichia coli (strain B / BL21-DE3) GN=yciU PE=3 SV=1	A0A140NCP5	UPF0263 protein YciU	1	1	1	7.3	7.3	12.687	109	0.0018484	306510000	2				450
tr|A0A140NAY6|A0A140NAY6_ECOBD	tr|A0A140NAY6|A0A140NAY6_ECOBD	>tr|A0A140NAY6|A0A140NAY6_ECOBD Cytoplasmic chaperone TorD family protein OS=Escherichia coli (strain B / BL21-DE3) GN=ECBD_2564 PE=4 SV=1	A0A140NAY6	Cytoplasmic chaperone TorD family protein	1	4	4	26.6	26.6	20.752	184	0	303400000	7				365
tr|A0A140N7D6|A0A140N7D6_ECOBD	tr|A0A140N7D6|A0A140N7D6_ECOBD	>tr|A0A140N7D6|A0A140N7D6_ECOBD Transcription termination/antitermination protein NusA OS=Escherichia coli (strain B / BL21-DE3) GN=nusA PE=3 SV=1	A0A140N7D6	Transcription termination/antitermination protein NusA	1	25	25	57.6	57.6	54.87	495	0	289950000	39				185
tr|A0A140N9E8|A0A140N9E8_ECOBD	tr|A0A140N9E8|A0A140N9E8_ECOBD	>tr|A0A140N9E8|A0A140N9E8_ECOBD Putative ATP-dependent protease OS=Escherichia coli (strain B / BL21-DE3) GN=ECBD_2640 PE=4 SV=1	A0A140N9E8	Putative ATP-dependent protease	1	22	22	40.4	40.4	65.832	586	0	280270000	30				281
tr|A0A140NDI2|A0A140NDI2_ECOBD;tr|A0A140NC03|A0A140NC03_ECOBD	tr|A0A140NDI2|A0A140NDI2_ECOBD	>tr|A0A140NDI2|A0A140NDI2_ECOBD Beta-galactosidase OS=Escherichia coli (strain B / BL21-DE3) GN=lacZ PE=3 SV=1	A0A140NDI2	Beta-galactosidase	2	46	46	58.3	58.3	116.48	1024	0	277920000	70				503
tr|A0A140NFK2|A0A140NFK2_ECOBD	tr|A0A140NFK2|A0A140NFK2_ECOBD	>tr|A0A140NFK2|A0A140NFK2_ECOBD 30S ribosomal protein S2 OS=Escherichia coli (strain B / BL21-DE3) GN=rpsB PE=3 SV=1	A0A140NFK2	30S ribosomal protein S2	1	19	19	81.3	81.3	26.743	241	0	255850000	27				593
tr|A0A140NCN1|A0A140NCN1_ECOBD	tr|A0A140NCN1|A0A140NCN1_ECOBD	>tr|A0A140NCN1|A0A140NCN1_ECOBD Endoribonuclease YbeY OS=Escherichia coli (strain B / BL21-DE3) GN=ybeY PE=3 SV=1	A0A140NCN1	Endoribonuclease YbeY	1	2	2	29.7	29.7	17.525	155	0	251510000	4				449
tr|A0A140NHS0|A0A140NHS0_ECOBD	tr|A0A140NHS0|A0A140NHS0_ECOBD	>tr|A0A140NHS0|A0A140NHS0_ECOBD ATP synthase subunit beta OS=Escherichia coli (strain B / BL21-DE3) GN=atpD PE=3 SV=1	A0A140NHS0	ATP synthase subunit beta	1	25	25	75.7	75.7	50.325	460	0	240460000	33				634
tr|A0A140NH27|A0A140NH27_ECOBD	tr|A0A140NH27|A0A140NH27_ECOBD	>tr|A0A140NH27|A0A140NH27_ECOBD DNA-directed RNA polymerase subunit beta OS=Escherichia coli (strain B / BL21-DE3) GN=rpoC PE=3 SV=1	A0A140NH27	DNA-directed RNA polymerase subunit beta	1	90	90	70.1	70.1	155.16	1407	0	239340000	131				627
tr|A0A140N626|A0A140N626_ECOBD	tr|A0A140N626|A0A140N626_ECOBD	>tr|A0A140N626|A0A140N626_ECOBD DNA gyrase subunit A OS=Escherichia coli (strain B / BL21-DE3) GN=gyrA PE=3 SV=1	A0A140N626	DNA gyrase subunit A	1	40	40	39	39	96.99	875	0	231220000	57				121
tr|A0A140NI35|A0A140NI35_ECOBD	tr|A0A140NI35|A0A140NI35_ECOBD	>tr|A0A140NI35|A0A140NI35_ECOBD Magnesium transport protein CorA OS=Escherichia coli (strain B / BL21-DE3) GN=corA PE=3 SV=1	A0A140NI35	Magnesium transport protein CorA	1	12	12	52.2	52.2	36.589	316	0	226470000	18				636
tr|A0A140NB30|A0A140NB30_ECOBD	tr|A0A140NB30|A0A140NB30_ECOBD	>tr|A0A140NB30|A0A140NB30_ECOBD TonB-dependent siderophore receptor OS=Escherichia coli (strain B / BL21-DE3) GN=ECBD_2818 PE=3 SV=1	A0A140NB30	TonB-dependent siderophore receptor	1	27	27	46.6	46.6	81.923	760	0	225460000	36				369
tr|A0A140N8M5|A0A140N8M5_ECOBD	tr|A0A140N8M5|A0A140N8M5_ECOBD	>tr|A0A140N8M5|A0A140N8M5_ECOBD Oligopeptide/dipeptide ABC transporter, ATPase subunit OS=Escherichia coli (strain B / BL21-DE3) GN=ECBD_2376 PE=3 SV=1	A0A140N8M5	Oligopeptide/dipeptide ABC transporter, ATPase subunit	1	14	14	53.7	53.7	37.146	337	0	219980000	22				245
tr|A0A140N6M9|A0A140N6M9_ECOBD	tr|A0A140N6M9|A0A140N6M9_ECOBD	>tr|A0A140N6M9|A0A140N6M9_ECOBD Alpha-1,4 glucan phosphorylase OS=Escherichia coli (strain B / BL21-DE3) GN=ECBD_0314 PE=3 SV=1	A0A140N6M9	Alpha-1,4 glucan phosphorylase	1	35	35	49.4	49.4	93.171	815	0	208830000	46				147
tr|A0A140NDY8|A0A140NDY8_ECOBD	tr|A0A140NDY8|A0A140NDY8_ECOBD	>tr|A0A140NDY8|A0A140NDY8_ECOBD Phosphatidylserine decarboxylase proenzyme OS=Escherichia coli (strain B / BL21-DE3) GN=psd PE=3 SV=1	A0A140NDY8	Phosphatidylserine decarboxylase proenzyme	1	11	11	34.5	34.5	35.934	322	0	182800000	17				529
tr|A0A140NBK3|A0A140NBK3_ECOBD	tr|A0A140NBK3|A0A140NBK3_ECOBD	>tr|A0A140NBK3|A0A140NBK3_ECOBD Flavodoxin OS=Escherichia coli (strain B / BL21-DE3) GN=ECBD_2977 PE=3 SV=1	A0A140NBK3	Flavodoxin	1	7	7	67.6	67.6	19.737	176	0	179230000	9				391
tr|A0A140NAV7|A0A140NAV7_ECOBD	tr|A0A140NAV7|A0A140NAV7_ECOBD	>tr|A0A140NAV7|A0A140NAV7_ECOBD Cupin 4 family protein OS=Escherichia coli (strain B / BL21-DE3) GN=ECBD_2471 PE=4 SV=1	A0A140NAV7	Cupin 4 family protein	1	10	10	36.2	36.2	42.564	373	0	171980000	13				360
tr|A0A140N8Q5|A0A140N8Q5_ECOBD	tr|A0A140N8Q5|A0A140N8Q5_ECOBD	>tr|A0A140N8Q5|A0A140N8Q5_ECOBD Putative PTS IIA-like nitrogen-regulatory protein PtsN OS=Escherichia coli (strain B / BL21-DE3) GN=ECBD_1563 PE=4 SV=1	A0A140N8Q5	Putative PTS IIA-like nitrogen-regulatory protein PtsN	1	5	5	50.7	50.7	17.006	150	0	163640000	9				253
tr|A0A140N3X2|A0A140N3X2_ECOBD	tr|A0A140N3X2|A0A140N3X2_ECOBD	>tr|A0A140N3X2|A0A140N3X2_ECOBD 4-deoxy-L-threo-5-hexosulose-uronate ketol-isomerase OS=Escherichia coli (strain B / BL21-DE3) GN=kduI PE=3 SV=1	A0A140N3X2	4-deoxy-L-threo-5-hexosulose-uronate ketol-isomerase	1	11	11	49.6	49.6	31.09	278	0	159800000	14				65
tr|A0A140NA80|A0A140NA80_ECOBD	tr|A0A140NA80|A0A140NA80_ECOBD	>tr|A0A140NA80|A0A140NA80_ECOBD Succinate dehydrogenase flavoprotein subunit OS=Escherichia coli (strain B / BL21-DE3) GN=ECBD_2937 PE=3 SV=1	A0A140NA80	Succinate dehydrogenase flavoprotein subunit	1	27	27	54.8	54.8	64.421	588	0	154980000	40				325
tr|A0A140N8R5|A0A140N8R5_ECOBD	tr|A0A140N8R5|A0A140N8R5_ECOBD	>tr|A0A140N8R5|A0A140N8R5_ECOBD Uncharacterized protein OS=Escherichia coli (strain B / BL21-DE3) GN=ECBD_0934 PE=4 SV=1	A0A140N8R5	Uncharacterized protein	1	21	21	44.3	44.3	50.971	454	0	151230000	26				256
tr|A0A140N564|A0A140N564_ECOBD	tr|A0A140N564|A0A140N564_ECOBD	>tr|A0A140N564|A0A140N564_ECOBD Signal recognition particle receptor FtsY OS=Escherichia coli (strain B / BL21-DE3) GN=ftsY PE=3 SV=1	A0A140N564	Signal recognition particle receptor FtsY	1	15	15	36	36	54.513	497	0	147810000	20				95
tr|A0A140NC10|A0A140NC10_ECOBD	tr|A0A140NC10|A0A140NC10_ECOBD	>tr|A0A140NC10|A0A140NC10_ECOBD Citrate synthase OS=Escherichia coli (strain B / BL21-DE3) GN=ECBD_2941 PE=3 SV=1	A0A140NC10	Citrate synthase	1	16	16	51.3	51.3	48.014	427	0	142480000	20				415
tr|A0A140N4H5|A0A140N4H5_ECOBD	tr|A0A140N4H5|A0A140N4H5_ECOBD	>tr|A0A140N4H5|A0A140N4H5_ECOBD Autonomous glycyl radical cofactor OS=Escherichia coli (strain B / BL21-DE3) GN=grcA PE=3 SV=1	A0A140N4H5	Autonomous glycyl radical cofactor	1	10	10	76.4	76.4	14.284	127	0	138690000	13				76
tr|A0A140N312|A0A140N312_ECOBD	tr|A0A140N312|A0A140N312_ECOBD	>tr|A0A140N312|A0A140N312_ECOBD Universal stress protein OS=Escherichia coli (strain B / BL21-DE3) GN=ECBD_0246 PE=3 SV=1	A0A140N312	Universal stress protein	1	5	5	70.8	70.8	16.066	144	0	137510000	7				51
tr|A0A140N8L7|A0A140N8L7_ECOBD	tr|A0A140N8L7|A0A140N8L7_ECOBD	>tr|A0A140N8L7|A0A140N8L7_ECOBD OmpW family protein OS=Escherichia coli (strain B / BL21-DE3) GN=ECBD_2366 PE=4 SV=1	A0A140N8L7	OmpW family protein	1	6	6	42	42	22.928	212	0	136070000	8				243
tr|A0A140N953|A0A140N953_ECOBD	tr|A0A140N953|A0A140N953_ECOBD	>tr|A0A140N953|A0A140N953_ECOBD YecA family protein OS=Escherichia coli (strain B / BL21-DE3) GN=ECBD_1732 PE=3 SV=1	A0A140N953	YecA family protein	1	7	7	56.6	56.6	25.039	221	0	133580000	15				271
tr|A0A140NDZ9|A0A140NDZ9_ECOBD	tr|A0A140NDZ9|A0A140NDZ9_ECOBD	>tr|A0A140NDZ9|A0A140NDZ9_ECOBD Succinate dehydrogenase iron-sulfur subunit OS=Escherichia coli (strain B / BL21-DE3) GN=ECBD_2936 PE=3 SV=1	A0A140NDZ9	Succinate dehydrogenase iron-sulfur subunit	1	12	12	52.5	52.5	26.726	238	0	131700000	20				530
tr|A0A140NCH2|A0A140NCH2_ECOBD	tr|A0A140NCH2|A0A140NCH2_ECOBD	>tr|A0A140NCH2|A0A140NCH2_ECOBD Oligopeptide/dipeptide ABC transporter, ATPase subunit OS=Escherichia coli (strain B / BL21-DE3) GN=ECBD_2375 PE=3 SV=1	A0A140NCH2	Oligopeptide/dipeptide ABC transporter, ATPase subunit	1	15	15	55.1	55.1	37.181	334	0	130430000	22				441
tr|A0A140N3H4|A0A140N3H4_ECOBD	tr|A0A140N3H4|A0A140N3H4_ECOBD	>tr|A0A140N3H4|A0A140N3H4_ECOBD 50S ribosomal protein L14 OS=Escherichia coli (strain B / BL21-DE3) GN=rplN PE=3 SV=1	A0A140N3H4	50S ribosomal protein L14	1	7	7	52.8	52.8	13.541	123	0	128290000	13				59
tr|A0A140N844|A0A140N844_ECOBD	tr|A0A140N844|A0A140N844_ECOBD	>tr|A0A140N844|A0A140N844_ECOBD Glycine cleavage system H protein OS=Escherichia coli (strain B / BL21-DE3) GN=gcvH PE=3 SV=1	A0A140N844	Glycine cleavage system H protein	1	3	3	27.1	27.1	13.811	129	0	121930000	4				220
tr|A0A140N3L9|A0A140N3L9_ECOBD	tr|A0A140N3L9|A0A140N3L9_ECOBD	>tr|A0A140N3L9|A0A140N3L9_ECOBD 50S ribosomal protein L28 OS=Escherichia coli (strain B / BL21-DE3) GN=rpmB PE=3 SV=1	A0A140N3L9	50S ribosomal protein L28	1	7	7	52.6	52.6	9.0064	78	0	121230000	9				60
tr|A0A140NFT9|A0A140NFT9_ECOBD	tr|A0A140NFT9|A0A140NFT9_ECOBD	>tr|A0A140NFT9|A0A140NFT9_ECOBD Uncharacterized protein OS=Escherichia coli (strain B / BL21-DE3) GN=ECBD_4315 PE=4 SV=1	A0A140NFT9	Uncharacterized protein	1	3	3	17.4	17.4	22.435	195	0	117340000	5				599
tr|A0A140N4G2|A0A140N4G2_ECOBD	tr|A0A140N4G2|A0A140N4G2_ECOBD	>tr|A0A140N4G2|A0A140N4G2_ECOBD Protein-export protein SecB OS=Escherichia coli (strain B / BL21-DE3) GN=secB PE=3 SV=1	A0A140N4G2	Protein-export protein SecB	1	4	4	32.9	32.9	17.277	155	0	117140000	5				74
tr|A0A140N9H0|A0A140N9H0_ECOBD	tr|A0A140N9H0|A0A140N9H0_ECOBD	>tr|A0A140N9H0|A0A140N9H0_ECOBD Transcriptional regulator, LysR family OS=Escherichia coli (strain B / BL21-DE3) GN=ECBD_1843 PE=4 SV=1	A0A140N9H0	Transcriptional regulator, LysR family	1	16	16	55	55	34.644	307	0	115540000	22				290
tr|A0A140N7J5|A0A140N7J5_ECOBD	tr|A0A140N7J5|A0A140N7J5_ECOBD	>tr|A0A140N7J5|A0A140N7J5_ECOBD Binding-protein-dependent transport systems inner membrane component OS=Escherichia coli (strain B / BL21-DE3) GN=ECBD_1528 PE=3 SV=1	A0A140N7J5	Binding-protein-dependent transport systems inner membrane component	1	1	1	3.6	3.6	41.193	385	0.004878	107900000	1				195
tr|A0A140N9Z7|A0A140N9Z7_ECOBD	tr|A0A140N9Z7|A0A140N9Z7_ECOBD	>tr|A0A140N9Z7|A0A140N9Z7_ECOBD NADH-quinone oxidoreductase, F subunit OS=Escherichia coli (strain B / BL21-DE3) GN=ECBD_1377 PE=4 SV=1	A0A140N9Z7	NADH-quinone oxidoreductase, F subunit	1	16	16	44.3	44.3	49.292	445	0	106980000	22				319
tr|A0A140NF84|A0A140NF84_ECOBD	tr|A0A140NF84|A0A140NF84_ECOBD	>tr|A0A140NF84|A0A140NF84_ECOBD Sigma factor-binding protein Crl OS=Escherichia coli (strain B / BL21-DE3) GN=crl PE=3 SV=1	A0A140NF84	Sigma factor-binding protein Crl	1	8	8	54.1	54.1	15.656	133	0	106330000	13				579
tr|A0A140SS73|A0A140SS73_ECOBD	tr|A0A140SS73|A0A140SS73_ECOBD	>tr|A0A140SS73|A0A140SS73_ECOBD Glycerol kinase OS=Escherichia coli (strain B / BL21-DE3) GN=glpK PE=3 SV=1	A0A140SS73	Glycerol kinase	1	17	17	37.3	37.3	56.23	502	0	99383000	23				641
tr|A0A140NBC7|A0A140NBC7_ECOBD	tr|A0A140NBC7|A0A140NBC7_ECOBD	>tr|A0A140NBC7|A0A140NBC7_ECOBD Chromosome partition protein MukE OS=Escherichia coli (strain B / BL21-DE3) GN=mukE PE=3 SV=1	A0A140NBC7	Chromosome partition protein MukE	1	9	9	44.4	44.4	26.974	234	0	96817000	14				382
tr|A0A140N811|A0A140N811_ECOBD	tr|A0A140N811|A0A140N811_ECOBD	>tr|A0A140N811|A0A140N811_ECOBD 30S ribosomal protein S15 OS=Escherichia coli (strain B / BL21-DE3) GN=rpsO PE=3 SV=1	A0A140N811	30S ribosomal protein S15	1	5	5	16.9	16.9	10.269	89	0	94019000	5				216
tr|A0A140N9C4|A0A140N9C4_ECOBD	tr|A0A140N9C4|A0A140N9C4_ECOBD	>tr|A0A140N9C4|A0A140N9C4_ECOBD 17 kDa surface antigen OS=Escherichia coli (strain B / BL21-DE3) GN=ECBD_2002 PE=4 SV=1	A0A140N9C4	17 kDa surface antigen	1	6	6	60.6	60.6	15.601	155	0	93339000	10				279
tr|A0A140N8N2|A0A140N8N2_ECOBD	tr|A0A140N8N2|A0A140N8N2_ECOBD	>tr|A0A140N8N2|A0A140N8N2_ECOBD Ferritin OS=Escherichia coli (strain B / BL21-DE3) GN=ECBD_1735 PE=3 SV=1	A0A140N8N2	Ferritin	1	7	7	57	57	19.424	165	0	90785000	9				247
tr|A0A140NAK7|A0A140NAK7_ECOBD	tr|A0A140NAK7|A0A140NAK7_ECOBD	>tr|A0A140NAK7|A0A140NAK7_ECOBD TonB-dependent receptor plug OS=Escherichia coli (strain B / BL21-DE3) GN=ECBD_1503 PE=3 SV=1	A0A140NAK7	TonB-dependent receptor plug	1	25	25	47.2	47.2	73.881	663	0	89051000	27				340
tr|A0A140NCT0|A0A140NCT0_ECOBD	tr|A0A140NCT0|A0A140NCT0_ECOBD	>tr|A0A140NCT0|A0A140NCT0_ECOBD Uncharacterized protein OS=Escherichia coli (strain B / BL21-DE3) GN=ECBD_2298 PE=4 SV=1	A0A140NCT0	Uncharacterized protein	1	4	4	19.9	19.9	34.913	301	0	87627000	6				459
tr|A0A140N2G7|A0A140N2G7_ECOBD	tr|A0A140N2G7|A0A140N2G7_ECOBD	>tr|A0A140N2G7|A0A140N2G7_ECOBD Glucose-1-phosphate adenylyltransferase OS=Escherichia coli (strain B / BL21-DE3) GN=glgC PE=3 SV=1	A0A140N2G7	Glucose-1-phosphate adenylyltransferase	1	19	19	51.3	51.3	48.697	431	0	86327000	24				39
tr|A0A140N582|A0A140N582_ECOBD	tr|A0A140N582|A0A140N582_ECOBD	>tr|A0A140N582|A0A140N582_ECOBD Cell shape determining protein, MreB/Mrl family OS=Escherichia coli (strain B / BL21-DE3) GN=ECBD_0496 PE=4 SV=1	A0A140N582	Cell shape determining protein, MreB/Mrl family	1	18	18	45.5	45.5	36.952	347	0	85600000	20				97
tr|A0A140NDL3|A0A140NDL3_ECOBD	tr|A0A140NDL3|A0A140NDL3_ECOBD	>tr|A0A140NDL3|A0A140NDL3_ECOBD Virulence-related outer membrane protein OS=Escherichia coli (strain B / BL21-DE3) GN=ECBD_2809 PE=4 SV=1	A0A140NDL3	Virulence-related outer membrane protein	1	4	4	35.1	35.1	18.602	171	0	85498000	4				508
tr|A0A140N8I8|A0A140N8I8_ECOBD	tr|A0A140N8I8|A0A140N8I8_ECOBD	>tr|A0A140N8I8|A0A140N8I8_ECOBD Transposase IS4 family protein OS=Escherichia coli (strain B / BL21-DE3) GN=ECBD_0756 PE=4 SV=1	A0A140N8I8	Transposase IS4 family protein	1	10	10	30.1	30.1	37.851	326	0	83517000	11				238
tr|A0A140NBA6|A0A140NBA6_ECOBD	tr|A0A140NBA6|A0A140NBA6_ECOBD	>tr|A0A140NBA6|A0A140NBA6_ECOBD Phosphate acyltransferase OS=Escherichia coli (strain B / BL21-DE3) GN=plsX PE=3 SV=1	A0A140NBA6	Phosphate acyltransferase	1	8	8	31.2	31.2	37.11	346	0	83352000	10				380
tr|A0A140NA34|A0A140NA34_ECOBD	tr|A0A140NA34|A0A140NA34_ECOBD	>tr|A0A140NA34|A0A140NA34_ECOBD Glycerol-3-phosphate dehydrogenase, anaerobic, C subunit OS=Escherichia coli (strain B / BL21-DE3) GN=ECBD_1417 PE=4 SV=1	A0A140NA34	Glycerol-3-phosphate dehydrogenase, anaerobic, C subunit	1	18	18	57.8	57.8	44.136	396	0	82689000	23				322
tr|A0A140N7V0|A0A140N7V0_ECOBD	tr|A0A140N7V0|A0A140N7V0_ECOBD	>tr|A0A140N7V0|A0A140N7V0_ECOBD N-acetylmannosamine kinase OS=Escherichia coli (strain B / BL21-DE3) GN=nanK PE=3 SV=1	A0A140N7V0	N-acetylmannosamine kinase	1	1	1	4.5	4.5	29.686	291	0	82003000	1				209
tr|A0A140NE46|A0A140NE46_ECOBD	tr|A0A140NE46|A0A140NE46_ECOBD	>tr|A0A140NE46|A0A140NE46_ECOBD Beta-lactamase OS=Escherichia coli (strain B / BL21-DE3) GN=ECBD_2784 PE=3 SV=1	A0A140NE46	Beta-lactamase	1	17	16	44.8	43	43.608	400	0	79916000	19				537
tr|A0A140NDB2|A0A140NDB2_ECOBD	tr|A0A140NDB2|A0A140NDB2_ECOBD	>tr|A0A140NDB2|A0A140NDB2_ECOBD Uncharacterized protein OS=Escherichia coli (strain B / BL21-DE3) GN=ECBD_2717 PE=4 SV=1	A0A140NDB2	Uncharacterized protein	1	10	10	33.3	33.3	38.275	330	0	77756000	14				493
tr|A0A140NDS1|A0A140NDS1_ECOBD	tr|A0A140NDS1|A0A140NDS1_ECOBD	>tr|A0A140NDS1|A0A140NDS1_ECOBD Molybdenum cofactor biosynthesis protein B OS=Escherichia coli (strain B / BL21-DE3) GN=ECBD_2841 PE=3 SV=1	A0A140NDS1	Molybdenum cofactor biosynthesis protein B	1	6	6	36.5	36.5	18.612	170	0	75731000	6				517
tr|A0A140NCJ4|A0A140NCJ4_ECOBD	tr|A0A140NCJ4|A0A140NCJ4_ECOBD	>tr|A0A140NCJ4|A0A140NCJ4_ECOBD D-amino acid dehydrogenase OS=Escherichia coli (strain B / BL21-DE3) GN=dadA PE=3 SV=1	A0A140NCJ4	D-amino acid dehydrogenase	1	16	16	47.7	47.7	47.607	432	0	72562000	19				444
tr|A0A140NCT2|A0A140NCT2_ECOBD	tr|A0A140NCT2|A0A140NCT2_ECOBD	>tr|A0A140NCT2|A0A140NCT2_ECOBD Fumarate reductase flavoprotein subunit OS=Escherichia coli (strain B / BL21-DE3) GN=ECBD_3875 PE=3 SV=1	A0A140NCT2	Fumarate reductase flavoprotein subunit	1	20	20	33.1	33.1	65.971	602	0	71806000	26				460
tr|A0A140NEZ7|A0A140NEZ7_ECOBD	tr|A0A140NEZ7|A0A140NEZ7_ECOBD	>tr|A0A140NEZ7|A0A140NEZ7_ECOBD Nucleoside-specific channel-forming protein Tsx OS=Escherichia coli (strain B / BL21-DE3) GN=ECBD_3250 PE=4 SV=1	A0A140NEZ7	Nucleoside-specific channel-forming protein Tsx	1	7	7	27.2	27.2	33.589	294	0	70213000	9				564
tr|A0A140ND72|A0A140ND72_ECOBD	tr|A0A140ND72|A0A140ND72_ECOBD	>tr|A0A140ND72|A0A140ND72_ECOBD ATP synthase subunit alpha OS=Escherichia coli (strain B / BL21-DE3) GN=atpA PE=3 SV=1	A0A140ND72	ATP synthase subunit alpha	1	15	15	28.8	28.8	55.221	513	0	68149000	16				488
tr|A0A140NF64|A0A140NF64_ECOBD	tr|A0A140NF64|A0A140NF64_ECOBD	>tr|A0A140NF64|A0A140NF64_ECOBD Cytosine deaminase OS=Escherichia coli (strain B / BL21-DE3) GN=ECBD_3320 PE=4 SV=1	A0A140NF64	Cytosine deaminase	1	10	10	31.4	31.4	47.59	427	0	67424000	12				576
tr|A0A140NEA4|A0A140NEA4_ECOBD	tr|A0A140NEA4|A0A140NEA4_ECOBD	>tr|A0A140NEA4|A0A140NEA4_ECOBD TonB-dependent siderophore receptor OS=Escherichia coli (strain B / BL21-DE3) GN=ECBD_3072 PE=3 SV=1	A0A140NEA4	TonB-dependent siderophore receptor	1	18	18	36.3	36.3	82.107	746	0	67327000	23				542
tr|A0A140NB13|A0A140NB13_ECOBD	tr|A0A140NB13|A0A140NB13_ECOBD	>tr|A0A140NB13|A0A140NB13_ECOBD SirB1 protein OS=Escherichia coli (strain B / BL21-DE3) GN=ECBD_2407 PE=4 SV=1	A0A140NB13	SirB1 protein	1	8	8	37.9	37.9	30.841	269	0	66972000	10				368
tr|A0A140NC97|A0A140NC97_ECOBD	tr|A0A140NC97|A0A140NC97_ECOBD	>tr|A0A140NC97|A0A140NC97_ECOBD Peroxiredoxin OS=Escherichia coli (strain B / BL21-DE3) GN=ECBD_3047 PE=4 SV=1	A0A140NC97	Peroxiredoxin	1	6	6	39	39	20.761	187	0	64629000	10				427
tr|A0A140N7A0|A0A140N7A0_ECOBD	tr|A0A140N7A0|A0A140N7A0_ECOBD	>tr|A0A140N7A0|A0A140N7A0_ECOBD Ribonucleotide reductase OS=Escherichia coli (strain B / BL21-DE3) GN=ECBD_1425 PE=4 SV=1	A0A140N7A0	Ribonucleotide reductase	1	13	13	38.3	38.3	43.501	376	0	64492000	17				176
tr|A0A140NBN8|A0A140NBN8_ECOBD	tr|A0A140NBN8|A0A140NBN8_ECOBD	>tr|A0A140NBN8|A0A140NBN8_ECOBD Beta-lactamase OS=Escherichia coli (strain B / BL21-DE3) GN=ECBD_3019 PE=3 SV=1	A0A140NBN8	Beta-lactamase	1	15	14	44.9	44.9	44.443	403	0	63762000	18				398
tr|A0A140NCV0|A0A140NCV0_ECOBD	tr|A0A140NCV0|A0A140NCV0_ECOBD	>tr|A0A140NCV0|A0A140NCV0_ECOBD Protoporphyrinogen oxidase OS=Escherichia coli (strain B / BL21-DE3) GN=ECBD_4175 PE=4 SV=1	A0A140NCV0	Protoporphyrinogen oxidase	1	8	8	45.9	45.9	21.226	181	0	62772000	11				466
tr|A0A140NI52|A0A140NI52_ECOBD	tr|A0A140NI52|A0A140NI52_ECOBD	>tr|A0A140NI52|A0A140NI52_ECOBD UDP-N-acetyl-D-mannosaminuronic acid transferase OS=Escherichia coli (strain B / BL21-DE3) GN=wecG PE=3 SV=1	A0A140NI52	UDP-N-acetyl-D-mannosaminuronic acid transferase	1	6	6	24.8	24.8	27.949	246	0	62726000	8				637
tr|A0A140N9A3|A0A140N9A3_ECOBD	tr|A0A140N9A3|A0A140N9A3_ECOBD	>tr|A0A140N9A3|A0A140N9A3_ECOBD Cyclopropane-fatty-acyl-phospholipid synthase OS=Escherichia coli (strain B / BL21-DE3) GN=ECBD_1982 PE=4 SV=1	A0A140N9A3	Cyclopropane-fatty-acyl-phospholipid synthase	1	17	17	41.4	41.4	43.909	382	0	62100000	21				278
tr|A0A140NBM8|A0A140NBM8_ECOBD	tr|A0A140NBM8|A0A140NBM8_ECOBD	>tr|A0A140NBM8|A0A140NBM8_ECOBD Aldo/keto reductase OS=Escherichia coli (strain B / BL21-DE3) GN=ECBD_1996 PE=4 SV=1	A0A140NBM8	Aldo/keto reductase	1	10	10	33.2	33.2	33.675	298	0	60476000	11				395
tr|A0A140N4C7|A0A140N4C7_ECOBD	tr|A0A140N4C7|A0A140N4C7_ECOBD	>tr|A0A140N4C7|A0A140N4C7_ECOBD (P)ppGpp synthetase I, SpoT/RelA OS=Escherichia coli (strain B / BL21-DE3) GN=ECBD_0075 PE=3 SV=1	A0A140N4C7	(P)ppGpp synthetase I, SpoT/RelA	1	23	23	36.5	36.5	79.372	702	0	58976000	26				71
tr|A0A140N560|A0A140N560_ECOBD	tr|A0A140N560|A0A140N560_ECOBD	>tr|A0A140N560|A0A140N560_ECOBD NADH-quinone oxidoreductase subunit B OS=Escherichia coli (strain B / BL21-DE3) GN=nuoB PE=3 SV=1	A0A140N560	NADH-quinone oxidoreductase subunit B	1	8	8	37.3	37.3	25.056	220	0	58667000	8				94
tr|A0A140N8H4|A0A140N8H4_ECOBD	tr|A0A140N8H4|A0A140N8H4_ECOBD	>tr|A0A140N8H4|A0A140N8H4_ECOBD Flavodoxin OS=Escherichia coli (strain B / BL21-DE3) GN=ECBD_0842 PE=3 SV=1	A0A140N8H4	Flavodoxin	1	1	1	12.1	12.1	19.7	173	0	54210000	3				236
tr|A0A140NF32|A0A140NF32_ECOBD	tr|A0A140NF32|A0A140NF32_ECOBD	>tr|A0A140NF32|A0A140NF32_ECOBD 50S ribosomal protein L11 OS=Escherichia coli (strain B / BL21-DE3) GN=rplK PE=3 SV=1	A0A140NF32	50S ribosomal protein L11	1	5	5	28.9	28.9	14.875	142	0	52808000	6				570
tr|A0A140N4H3|A0A140N4H3_ECOBD	tr|A0A140N4H3|A0A140N4H3_ECOBD	>tr|A0A140N4H3|A0A140N4H3_ECOBD 30S ribosomal protein S12 OS=Escherichia coli (strain B / BL21-DE3) GN=rpsL PE=3 SV=1	A0A140N4H3	30S ribosomal protein S12	1	5	5	31.5	31.5	13.737	124	0	52286000	4				75
tr|A0A140N7K8|A0A140N7K8_ECOBD	tr|A0A140N7K8|A0A140N7K8_ECOBD	>tr|A0A140N7K8|A0A140N7K8_ECOBD 30S ribosomal protein S14 OS=Escherichia coli (strain B / BL21-DE3) GN=rpsN PE=3 SV=1	A0A140N7K8	30S ribosomal protein S14	1	3	3	35.6	35.6	11.58	101	0	51458000	3				198
tr|A0A140N3D6|A0A140N3D6_ECOBD	tr|A0A140N3D6|A0A140N3D6_ECOBD	>tr|A0A140N3D6|A0A140N3D6_ECOBD Transcriptional regulator, Crp/Fnr family OS=Escherichia coli (strain B / BL21-DE3) GN=ECBD_0391 PE=4 SV=1	A0A140N3D6	Transcriptional regulator, Crp/Fnr family	1	9	9	43.3	43.3	23.64	210	0	50648000	8				57
tr|A0A140NEW8|A0A140NEW8_ECOBD	tr|A0A140NEW8|A0A140NEW8_ECOBD	>tr|A0A140NEW8|A0A140NEW8_ECOBD ATP-dependent Clp protease proteolytic subunit OS=Escherichia coli (strain B / BL21-DE3) GN=clpP PE=3 SV=1	A0A140NEW8	ATP-dependent Clp protease proteolytic subunit	1	3	3	17.9	17.9	23.186	207	0	49592000	5				561
tr|A0A140N4D3|A0A140N4D3_ECOBD	tr|A0A140N4D3|A0A140N4D3_ECOBD	>tr|A0A140N4D3|A0A140N4D3_ECOBD Nucleoid occlusion factor SlmA OS=Escherichia coli (strain B / BL21-DE3) GN=slmA PE=3 SV=1	A0A140N4D3	Nucleoid occlusion factor SlmA	1	6	6	28.3	28.3	22.836	198	0	49185000	7				72
tr|A0A140NF27|A0A140NF27_ECOBD	tr|A0A140NF27|A0A140NF27_ECOBD	>tr|A0A140NF27|A0A140NF27_ECOBD Transcriptional regulator, AsnC family OS=Escherichia coli (strain B / BL21-DE3) GN=ECBD_4289 PE=4 SV=1	A0A140NF27	Transcriptional regulator, AsnC family	1	6	6	52.6	52.6	16.887	152	0	47801000	8				569
tr|A0A140N340|A0A140N340_ECOBD	tr|A0A140N340|A0A140N340_ECOBD	>tr|A0A140N340|A0A140N340_ECOBD 50S ribosomal protein L27 OS=Escherichia coli (strain B / BL21-DE3) GN=rpmA PE=3 SV=1	A0A140N340	50S ribosomal protein L27	1	3	3	38.8	38.8	9.1244	85	0	47042000	5				53
tr|A0A140NDR3|A0A140NDR3_ECOBD	tr|A0A140NDR3|A0A140NDR3_ECOBD	>tr|A0A140NDR3|A0A140NDR3_ECOBD Dihydrofolate reductase OS=Escherichia coli (strain B / BL21-DE3) GN=ECBD_3567 PE=3 SV=1	A0A140NDR3	Dihydrofolate reductase	1	4	4	26.5	26.5	22.3	196	0	46924000	5				514
tr|A0A140N8V2|A0A140N8V2_ECOBD	tr|A0A140N8V2|A0A140N8V2_ECOBD	>tr|A0A140N8V2|A0A140N8V2_ECOBD Site-determining protein OS=Escherichia coli (strain B / BL21-DE3) GN=ECBD_2447 PE=3 SV=1	A0A140N8V2	Site-determining protein	1	7	7	24.4	24.4	29.614	270	0	45343000	7				258
tr|A0A140N7I5|A0A140N7I5_ECOBD	tr|A0A140N7I5|A0A140N7I5_ECOBD	>tr|A0A140N7I5|A0A140N7I5_ECOBD UspA domain protein OS=Escherichia coli (strain B / BL21-DE3) GN=ECBD_2248 PE=3 SV=1	A0A140N7I5	UspA domain protein	1	4	4	30.6	30.6	16.016	144	0	44831000	5				191			2					29
tr|A0A140NFT6|A0A140NFT6_ECOBD	tr|A0A140NFT6|A0A140NFT6_ECOBD	>tr|A0A140NFT6|A0A140NFT6_ECOBD ATP synthase subunit delta OS=Escherichia coli (strain B / BL21-DE3) GN=atpH PE=3 SV=1	A0A140NFT6	ATP synthase subunit delta	1	6	6	48	48	19.332	177	0	43953000	7				598
tr|A0A140NDE1|A0A140NDE1_ECOBD	tr|A0A140NDE1|A0A140NDE1_ECOBD	>tr|A0A140NDE1|A0A140NDE1_ECOBD Uncharacterized protein OS=Escherichia coli (strain B / BL21-DE3) GN=ECBD_2513 PE=4 SV=1	A0A140NDE1	Uncharacterized protein	1	4	4	25.4	25.4	19.315	173	0	43351000	5				498
tr|A0A140NDT9|A0A140NDT9_ECOBD	tr|A0A140NDT9|A0A140NDT9_ECOBD	>tr|A0A140NDT9|A0A140NDT9_ECOBD Chromosome partition protein MukF OS=Escherichia coli (strain B / BL21-DE3) GN=mukF PE=3 SV=1	A0A140NDT9	Chromosome partition protein MukF	1	12	12	29.3	29.3	50.578	440	0	42256000	14				519
tr|A0A140N8V5|A0A140N8V5_ECOBD	tr|A0A140N8V5|A0A140N8V5_ECOBD	>tr|A0A140N8V5|A0A140N8V5_ECOBD CDP-diacylglycerol--serine O-phosphatidyltransferase OS=Escherichia coli (strain B / BL21-DE3) GN=ECBD_1095 PE=3 SV=1	A0A140N8V5	CDP-diacylglycerol--serine O-phosphatidyltransferase	1	16	16	34.8	34.8	52.801	451	0	41960000	18				259
tr|A0A140NAC6|A0A140NAC6_ECOBD	tr|A0A140NAC6|A0A140NAC6_ECOBD	>tr|A0A140NAC6|A0A140NAC6_ECOBD Lipid A biosynthesis lauroyltransferase OS=Escherichia coli (strain B / BL21-DE3) GN=lpxL PE=3 SV=1	A0A140NAC6	Lipid A biosynthesis lauroyltransferase	1	6	6	23.9	23.9	35.406	306	0	41680000	10				336
tr|A0A140N2X4|A0A140N2X4_ECOBD	tr|A0A140N2X4|A0A140N2X4_ECOBD	>tr|A0A140N2X4|A0A140N2X4_ECOBD Ribosomal protein L11 methyltransferase OS=Escherichia coli (strain B / BL21-DE3) GN=prmA PE=3 SV=1	A0A140N2X4	Ribosomal protein L11 methyltransferase	1	5	5	20.8	20.8	31.877	293	0	41497000	6				49
tr|A0A140N9M7|A0A140N9M7_ECOBD	tr|A0A140N9M7|A0A140N9M7_ECOBD	>tr|A0A140N9M7|A0A140N9M7_ECOBD Transcriptional antiterminator, BglG OS=Escherichia coli (strain B / BL21-DE3) GN=ECBD_1149 PE=4 SV=1	A0A140N9M7	Transcriptional antiterminator, BglG	1	8	8	25.1	25.1	49.058	426	0	41367000	9				297
tr|A0A140N619|A0A140N619_ECOBD	tr|A0A140N619|A0A140N619_ECOBD	>tr|A0A140N619|A0A140N619_ECOBD Glycerol-3-phosphate dehydrogenase OS=Escherichia coli (strain B / BL21-DE3) GN=ECBD_1419 PE=3 SV=1	A0A140N619	Glycerol-3-phosphate dehydrogenase	1	19	19	49.8	49.8	58.958	542	0	41083000	22				120
tr|A0A140NF44|A0A140NF44_ECOBD	tr|A0A140NF44|A0A140NF44_ECOBD	>tr|A0A140NF44|A0A140NF44_ECOBD HTH-type transcriptional repressor FabR OS=Escherichia coli (strain B / BL21-DE3) GN=fabR PE=3 SV=1	A0A140NF44	HTH-type transcriptional repressor FabR	1	6	6	20.1	20.1	26.553	234	0	40158000	8				573
tr|A0A140NB51|A0A140NB51_ECOBD	tr|A0A140NB51|A0A140NB51_ECOBD	>tr|A0A140NB51|A0A140NB51_ECOBD HTH-type transcriptional regulator SgrR OS=Escherichia coli (strain B / BL21-DE3) GN=sgrR PE=3 SV=1	A0A140NB51	HTH-type transcriptional regulator SgrR	1	13	13	25.4	25.4	64.001	551	0	39759000	14				374
tr|A0A140N8N9|A0A140N8N9_ECOBD	tr|A0A140N8N9|A0A140N8N9_ECOBD	>tr|A0A140N8N9|A0A140N8N9_ECOBD Ribonucleoside-diphosphate reductase subunit beta OS=Escherichia coli (strain B / BL21-DE3) GN=ECBD_1043 PE=3 SV=1	A0A140N8N9	Ribonucleoside-diphosphate reductase subunit beta	1	6	6	22.3	22.3	36.442	319	0	39720000	6				251
tr|A0A140N5S0|A0A140N5S0_ECOBD	tr|A0A140N5S0|A0A140N5S0_ECOBD	>tr|A0A140N5S0|A0A140N5S0_ECOBD Propionate kinase OS=Escherichia coli (strain B / BL21-DE3) GN=tdcD PE=3 SV=1	A0A140N5S0	Propionate kinase	1	8	8	27.6	27.6	43.384	402	0	38285000	8				113
tr|A0A140N8J7|A0A140N8J7_ECOBD	tr|A0A140N8J7|A0A140N8J7_ECOBD	>tr|A0A140N8J7|A0A140N8J7_ECOBD dTDP-4-dehydrorhamnose reductase OS=Escherichia coli (strain B / BL21-DE3) GN=ECBD_1615 PE=4 SV=1	A0A140N8J7	dTDP-4-dehydrorhamnose reductase	1	3	3	15.4	15.4	32.592	299	0	38083000	4				240
tr|A0A140N548|A0A140N548_ECOBD	tr|A0A140N548|A0A140N548_ECOBD	>tr|A0A140N548|A0A140N548_ECOBD 30S ribosomal protein S4 OS=Escherichia coli (strain B / BL21-DE3) GN=rpsD PE=3 SV=1	A0A140N548	30S ribosomal protein S4	1	6	6	30.6	30.6	23.469	206	0	37648000	8				93
tr|A0A140N5V3|A0A140N5V3_ECOBD	tr|A0A140N5V3|A0A140N5V3_ECOBD	>tr|A0A140N5V3|A0A140N5V3_ECOBD Oxidoreductase domain protein OS=Escherichia coli (strain B / BL21-DE3) GN=ECBD_0655 PE=4 SV=1	A0A140N5V3	Oxidoreductase domain protein	1	3	3	11.6	11.6	36.223	328	0	37503000	2				117
tr|A0A140N7V8|A0A140N7V8_ECOBD	tr|A0A140N7V8|A0A140N7V8_ECOBD	>tr|A0A140N7V8|A0A140N7V8_ECOBD Uncharacterized protein OS=Escherichia coli (strain B / BL21-DE3) GN=ECBD_0535 PE=4 SV=1	A0A140N7V8	Uncharacterized protein	1	7	7	32.4	32.4	24.345	210	0	36923000	8				211
tr|A0A140NCW5|A0A140NCW5_ECOBD	tr|A0A140NCW5|A0A140NCW5_ECOBD	>tr|A0A140NCW5|A0A140NCW5_ECOBD Uncharacterized lipoprotein OS=Escherichia coli (strain B / BL21-DE3) GN=ECBD_3224 PE=4 SV=1	A0A140NCW5	Uncharacterized lipoprotein	1	3	3	12	12	20.964	192	0	35527000	1				469
tr|A0A140NCD2|A0A140NCD2_ECOBD	tr|A0A140NCD2|A0A140NCD2_ECOBD	>tr|A0A140NCD2|A0A140NCD2_ECOBD Diguanylate cyclase OS=Escherichia coli (strain B / BL21-DE3) GN=ECBD_2149 PE=4 SV=1	A0A140NCD2	Diguanylate cyclase	1	10	10	32.8	32.8	53.193	460	0	35376000	13				432
tr|A0A140N775|A0A140N775_ECOBD	tr|A0A140N775|A0A140N775_ECOBD	>tr|A0A140N775|A0A140N775_ECOBD Malate dehydrogenase OS=Escherichia coli (strain B / BL21-DE3) GN=mdh PE=3 SV=1	A0A140N775	Malate dehydrogenase	1	9	9	46.5	46.5	32.337	312	0	34219000	10				174
tr|A0A140NCA4|A0A140NCA4_ECOBD	tr|A0A140NCA4|A0A140NCA4_ECOBD	>tr|A0A140NCA4|A0A140NCA4_ECOBD Isochorismatase OS=Escherichia coli (strain B / BL21-DE3) GN=ECBD_3059 PE=4 SV=1	A0A140NCA4	Isochorismatase	1	5	5	19.6	19.6	32.553	285	0	33738000	7				428
tr|A0A140NDI9|A0A140NDI9_ECOBD	tr|A0A140NDI9|A0A140NDI9_ECOBD	>tr|A0A140NDI9|A0A140NDI9_ECOBD 3-methyl-2-oxobutanoate hydroxymethyltransferase OS=Escherichia coli (strain B / BL21-DE3) GN=panB PE=3 SV=1	A0A140NDI9	3-methyl-2-oxobutanoate hydroxymethyltransferase	1	2	2	14.8	14.8	28.121	264	0	33715000	2				504
tr|A0A140NCG0|A0A140NCG0_ECOBD	tr|A0A140NCG0|A0A140NCG0_ECOBD	>tr|A0A140NCG0|A0A140NCG0_ECOBD Probable thiol peroxidase OS=Escherichia coli (strain B / BL21-DE3) GN=tpx PE=3 SV=1	A0A140NCG0	Probable thiol peroxidase	1	3	3	30.4	30.4	17.835	168	0	33436000	3				437
tr|A0A140N7A6|A0A140N7A6_ECOBD	tr|A0A140N7A6|A0A140N7A6_ECOBD	>tr|A0A140N7A6|A0A140N7A6_ECOBD Uncharacterized protein OS=Escherichia coli (strain B / BL21-DE3) GN=ECBD_1047 PE=4 SV=1	A0A140N7A6	Uncharacterized protein	1	3	3	48.6	48.6	11.847	109	0	32968000	4				179
tr|A0A140NAA6|A0A140NAA6_ECOBD	tr|A0A140NAA6|A0A140NAA6_ECOBD	>tr|A0A140NAA6|A0A140NAA6_ECOBD Uncharacterized protein OS=Escherichia coli (strain B / BL21-DE3) GN=ECBD_1392 PE=4 SV=1	A0A140NAA6	Uncharacterized protein	1	3	3	50.5	50.5	11.306	101	0	32111000	4				333
tr|A0A140N8Y7|A0A140N8Y7_ECOBD	tr|A0A140N8Y7|A0A140N8Y7_ECOBD	>tr|A0A140N8Y7|A0A140N8Y7_ECOBD NAD-dependent protein deacylase OS=Escherichia coli (strain B / BL21-DE3) GN=cobB PE=3 SV=1	A0A140N8Y7	NAD-dependent protein deacylase	1	5	5	36.6	36.6	31.464	279	0	31972000	7				264
tr|A0A140N813|A0A140N813_ECOBD	tr|A0A140N813|A0A140N813_ECOBD	>tr|A0A140N813|A0A140N813_ECOBD Agmatinase OS=Escherichia coli (strain B / BL21-DE3) GN=speB PE=3 SV=1	A0A140N813	Agmatinase	1	4	4	18.6	18.6	33.557	306	0	31073000	4				217
tr|A0A140N8Y0|A0A140N8Y0_ECOBD;tr|A0A140NH84|A0A140NH84_ECOBD	tr|A0A140N8Y0|A0A140N8Y0_ECOBD;tr|A0A140NH84|A0A140NH84_ECOBD	>tr|A0A140N8Y0|A0A140N8Y0_ECOBD Fumarate hydratase class I OS=Escherichia coli (strain B / BL21-DE3) GN=ECBD_2034 PE=3 SV=1;>tr|A0A140NH84|A0A140NH84_ECOBD Fumarate hydratase class I OS=Escherichia coli (strain B / BL21-DE3) GN=ECBD_3909 PE=3 SV=1	A0A140N8Y0	Fumarate hydratase class I	2	14	14	33.4	33.4	60.298	548	0	30677000	15				263
tr|A0A140NCY4|A0A140NCY4_ECOBD	tr|A0A140NCY4|A0A140NCY4_ECOBD	>tr|A0A140NCY4|A0A140NCY4_ECOBD High frequency lysogenization protein HflD OS=Escherichia coli (strain B / BL21-DE3) GN=hflD PE=3 SV=1	A0A140NCY4	High frequency lysogenization protein HflD	1	6	6	33.3	33.3	22.947	213	0	30611000	7				470
tr|A0A140NAN1|A0A140NAN1_ECOBD	tr|A0A140NAN1|A0A140NAN1_ECOBD	>tr|A0A140NAN1|A0A140NAN1_ECOBD D-lactate dehydrogenase OS=Escherichia coli (strain B / BL21-DE3) GN=ECBD_1525 PE=4 SV=1	A0A140NAN1	D-lactate dehydrogenase	1	17	17	36.6	36.6	64.612	571	0	30377000	20				344
tr|A0A140NAP2|A0A140NAP2_ECOBD	tr|A0A140NAP2|A0A140NAP2_ECOBD	>tr|A0A140NAP2|A0A140NAP2_ECOBD Spermidine/putrescine import ATP-binding protein PotA OS=Escherichia coli (strain B / BL21-DE3) GN=potA PE=3 SV=1	A0A140NAP2	Spermidine/putrescine import ATP-binding protein PotA	1	9	9	28.6	28.6	43.042	378	0	30354000	10				350
tr|A0A140N9P3|A0A140N9P3_ECOBD	tr|A0A140N9P3|A0A140N9P3_ECOBD	>tr|A0A140N9P3|A0A140N9P3_ECOBD NADH-quinone oxidoreductase OS=Escherichia coli (strain B / BL21-DE3) GN=ECBD_1378 PE=3 SV=1	A0A140N9P3	NADH-quinone oxidoreductase	1	23	23	27.1	27.1	100.23	908	0	30140000	24				302
tr|A0A140NF41|A0A140NF41_ECOBD	tr|A0A140NF41|A0A140NF41_ECOBD	>tr|A0A140NF41|A0A140NF41_ECOBD ATP synthase gamma chain OS=Escherichia coli (strain B / BL21-DE3) GN=atpG PE=3 SV=1	A0A140NF41	ATP synthase gamma chain	1	10	10	36.6	36.6	31.577	287	0	29991000	12				572
tr|A0A140NFV0|A0A140NFV0_ECOBD	tr|A0A140NFV0|A0A140NFV0_ECOBD	>tr|A0A140NFV0|A0A140NFV0_ECOBD Transposase IS4 family protein OS=Escherichia coli (strain B / BL21-DE3) GN=ECBD_0970 PE=4 SV=1	A0A140NFV0	Transposase IS4 family protein	1	9	9	23.5	23.5	40.908	370	0	29445000	8				601
tr|A0A140N5S7|A0A140N5S7_ECOBD	tr|A0A140N5S7|A0A140N5S7_ECOBD	>tr|A0A140N5S7|A0A140N5S7_ECOBD 50S ribosomal protein L3 glutamine methyltransferase OS=Escherichia coli (strain B / BL21-DE3) GN=prmB PE=3 SV=1	A0A140N5S7	50S ribosomal protein L3 glutamine methyltransferase	1	4	4	15.5	15.5	35.041	310	0	28853000	4				114
tr|A0A140NBZ3|A0A140NBZ3_ECOBD	tr|A0A140NBZ3|A0A140NBZ3_ECOBD	>tr|A0A140NBZ3|A0A140NBZ3_ECOBD HflK protein OS=Escherichia coli (strain B / BL21-DE3) GN=ECBD_3860 PE=4 SV=1	A0A140NBZ3	HflK protein	1	9	9	27.4	27.4	45.544	419	0	27655000	9				412
tr|A0A140NCV3|A0A140NCV3_ECOBD	tr|A0A140NCV3|A0A140NCV3_ECOBD	>tr|A0A140NCV3|A0A140NCV3_ECOBD Peptidylprolyl isomerase OS=Escherichia coli (strain B / BL21-DE3) GN=ECBD_3214 PE=4 SV=1	A0A140NCV3	Peptidylprolyl isomerase	1	16	16	29.4	29.4	68.135	623	0	26711000	18				467
tr|A0A140NGH6|A0A140NGH6_ECOBD	tr|A0A140NGH6|A0A140NGH6_ECOBD	>tr|A0A140NGH6|A0A140NGH6_ECOBD PTS system, trehalose-specific IIBC subunit OS=Escherichia coli (strain B / BL21-DE3) GN=ECBD_3793 PE=4 SV=1	A0A140NGH6	PTS system, trehalose-specific IIBC subunit	1	3	3	8.5	8.5	51.129	473	0	26589000	4				619
tr|A0A140N9Q4|A0A140N9Q4_ECOBD	tr|A0A140N9Q4|A0A140N9Q4_ECOBD	>tr|A0A140N9Q4|A0A140N9Q4_ECOBD Ribonucleoside-diphosphate reductase OS=Escherichia coli (strain B / BL21-DE3) GN=ECBD_1426 PE=3 SV=1	A0A140N9Q4	Ribonucleoside-diphosphate reductase	1	21	21	33.1	33.1	85.774	761	0	26334000	24				305
tr|A0A140N982|A0A140N982_ECOBD	tr|A0A140N982|A0A140N982_ECOBD	>tr|A0A140N982|A0A140N982_ECOBD Bifunctional protein PutA OS=Escherichia coli (strain B / BL21-DE3) GN=ECBD_2580 PE=3 SV=1	A0A140N982	Bifunctional protein PutA	1	23	23	20.8	20.8	143.74	1320	0	25974000	26				273
tr|A0A140NF50|A0A140NF50_ECOBD	tr|A0A140NF50|A0A140NF50_ECOBD	>tr|A0A140NF50|A0A140NF50_ECOBD Succinate dehydrogenase iron-sulfur subunit OS=Escherichia coli (strain B / BL21-DE3) GN=ECBD_3876 PE=3 SV=1	A0A140NF50	Succinate dehydrogenase iron-sulfur subunit	1	4	4	20.1	20.1	27.123	244	0	25834000	5				574
tr|A0A140SS80|A0A140SS80_ECOBD	tr|A0A140SS80|A0A140SS80_ECOBD	>tr|A0A140SS80|A0A140SS80_ECOBD DNA-directed RNA polymerase subunit beta OS=Escherichia coli (strain B / BL21-DE3) GN=rpoB PE=3 SV=1	A0A140SS80	DNA-directed RNA polymerase subunit beta	1	31	31	26.5	26.5	150.63	1342	0	25822000	32				645
tr|A0A140NAR5|A0A140NAR5_ECOBD	tr|A0A140NAR5|A0A140NAR5_ECOBD	>tr|A0A140NAR5|A0A140NAR5_ECOBD Ribosome-binding ATPase YchF OS=Escherichia coli (strain B / BL21-DE3) GN=ychF PE=3 SV=1	A0A140NAR5	Ribosome-binding ATPase YchF	1	7	7	23.1	23.1	39.653	363	0	25542000	8				355
tr|A0A140NEY3|A0A140NEY3_ECOBD	tr|A0A140NEY3|A0A140NEY3_ECOBD	>tr|A0A140NEY3|A0A140NEY3_ECOBD Porphobilinogen deaminase OS=Escherichia coli (strain B / BL21-DE3) GN=hemC PE=3 SV=1	A0A140NEY3	Porphobilinogen deaminase	1	8	8	25.9	25.9	34.642	320	0	24785000	10				563
tr|A0A140N866|A0A140N866_ECOBD	tr|A0A140N866|A0A140N866_ECOBD	>tr|A0A140N866|A0A140N866_ECOBD NUDIX hydrolase OS=Escherichia coli (strain B / BL21-DE3) GN=ECBD_1360 PE=4 SV=1	A0A140N866	NUDIX hydrolase	1	5	5	51.7	51.7	20.376	180	0	24755000	6				223
tr|A0A140SSA0|A0A140SSA0_ECOBD	tr|A0A140SSA0|A0A140SSA0_ECOBD	>tr|A0A140SSA0|A0A140SSA0_ECOBD Sulfoquinovose isomerase OS=Escherichia coli (strain B / BL21-DE3) GN=ECBD_4147 PE=3 SV=1	A0A140SSA0	Sulfoquinovose isomerase	1	7	7	23.5	23.5	47.432	413	0	24670000	10				649
tr|A0A140N7Q4|A0A140N7Q4_ECOBD	tr|A0A140N7Q4|A0A140N7Q4_ECOBD	>tr|A0A140N7Q4|A0A140N7Q4_ECOBD Polyphosphate kinase OS=Escherichia coli (strain B / BL21-DE3) GN=ppk PE=3 SV=1	A0A140N7Q4	Polyphosphate kinase	1	15	15	22.8	22.8	80.431	688	0	24529000	16				203
tr|A0A140N6L2|A0A140N6L2_ECOBD	tr|A0A140N6L2|A0A140N6L2_ECOBD	>tr|A0A140N6L2|A0A140N6L2_ECOBD Lipopolysaccharide core heptose(I) kinase OS=Escherichia coli (strain B / BL21-DE3) GN=ECBD_0096 PE=3 SV=1	A0A140N6L2	Lipopolysaccharide core heptose(I) kinase	1	5	5	13.6	13.6	31.033	265	0	24040000	5				146
tr|A0A140NF85|A0A140NF85_ECOBD	tr|A0A140NF85|A0A140NF85_ECOBD	>tr|A0A140NF85|A0A140NF85_ECOBD Glutamine amidotransferase class-II OS=Escherichia coli (strain B / BL21-DE3) GN=ECBD_3399 PE=4 SV=1	A0A140NF85	Glutamine amidotransferase class-II	1	5	5	25.9	25.9	28.578	255	0	23953000	7				580
tr|A0A140NAD8|A0A140NAD8_ECOBD	tr|A0A140NAD8|A0A140NAD8_ECOBD	>tr|A0A140NAD8|A0A140NAD8_ECOBD Pyrimidine-specific ribonucleoside hydrolase RihA OS=Escherichia coli (strain B / BL21-DE3) GN=rihA PE=3 SV=1	A0A140NAD8	Pyrimidine-specific ribonucleoside hydrolase RihA	1	6	6	31.2	31.2	33.823	311	0	23924000	7				337
tr|A0A140NDB6|A0A140NDB6_ECOBD	tr|A0A140NDB6|A0A140NDB6_ECOBD	>tr|A0A140NDB6|A0A140NDB6_ECOBD 50S ribosomal protein L10 OS=Escherichia coli (strain B / BL21-DE3) GN=rplJ PE=3 SV=1	A0A140NDB6	50S ribosomal protein L10	1	3	3	24.8	24.8	17.711	165	0	23767000	2				494
tr|A0A140NE14|A0A140NE14_ECOBD	tr|A0A140NE14|A0A140NE14_ECOBD	>tr|A0A140NE14|A0A140NE14_ECOBD Lysine--tRNA ligase OS=Escherichia coli (strain B / BL21-DE3) GN=lysS PE=3 SV=1	A0A140NE14	Lysine--tRNA ligase	1	13	7	32.5	20.6	57.84	505	0	23612000	17				531
tr|A0A140NI98|A0A140NI98_ECOBD	tr|A0A140NI98|A0A140NI98_ECOBD	>tr|A0A140NI98|A0A140NI98_ECOBD ATP synthase subunit b OS=Escherichia coli (strain B / BL21-DE3) GN=atpF PE=3 SV=1	A0A140NI98	ATP synthase subunit b	1	3	3	23.7	23.7	17.264	156	0	23499000	3				638
tr|A0A140N4K1|A0A140N4K1_ECOBD	tr|A0A140N4K1|A0A140N4K1_ECOBD	>tr|A0A140N4K1|A0A140N4K1_ECOBD 30S ribosomal protein S3 OS=Escherichia coli (strain B / BL21-DE3) GN=rpsC PE=3 SV=1	A0A140N4K1	30S ribosomal protein S3	1	7	7	38.6	38.6	25.983	233	0	23434000	7				78
tr|A0A140NCZ5|A0A140NCZ5_ECOBD	tr|A0A140NCZ5|A0A140NCZ5_ECOBD	>tr|A0A140NCZ5|A0A140NCZ5_ECOBD Preprotein translocase, YajC subunit OS=Escherichia coli (strain B / BL21-DE3) GN=ECBD_3254 PE=4 SV=1	A0A140NCZ5	Preprotein translocase, YajC subunit	1	1	1	9.1	9.1	11.887	110	0.0018868	23403000	1				473
tr|A0A140NBN5|A0A140NBN5_ECOBD	tr|A0A140NBN5|A0A140NBN5_ECOBD	>tr|A0A140NBN5|A0A140NBN5_ECOBD 3-hydroxydecanoyl-[acyl-carrier-protein] dehydratase OS=Escherichia coli (strain B / BL21-DE3) GN=fabA PE=3 SV=1	A0A140NBN5	3-hydroxydecanoyl-[acyl-carrier-protein] dehydratase	1	2	2	14.5	14.5	18.969	172	0	23189000	2				396
tr|A0A140NBU3|A0A140NBU3_ECOBD	tr|A0A140NBU3|A0A140NBU3_ECOBD	>tr|A0A140NBU3|A0A140NBU3_ECOBD Cardiolipin synthase B OS=Escherichia coli (strain B / BL21-DE3) GN=clsB PE=3 SV=1	A0A140NBU3	Cardiolipin synthase B	1	2	2	3.9	3.9	47.645	413	0.0032787	23164000	1				407
tr|A0A140N8W6|A0A140N8W6_ECOBD	tr|A0A140N8W6|A0A140N8W6_ECOBD	>tr|A0A140N8W6|A0A140N8W6_ECOBD Bifunctional protein Aas OS=Escherichia coli (strain B / BL21-DE3) GN=aas PE=3 SV=1	A0A140N8W6	Bifunctional protein Aas	1	17	17	24.6	24.6	80.681	719	0	23137000	18				260
tr|A0A140NCH0|A0A140NCH0_ECOBD	tr|A0A140NCH0|A0A140NCH0_ECOBD	>tr|A0A140NCH0|A0A140NCH0_ECOBD Xylose isomerase domain protein TIM barrel OS=Escherichia coli (strain B / BL21-DE3) GN=ECBD_2303 PE=4 SV=1	A0A140NCH0	Xylose isomerase domain protein TIM barrel	1	2	2	7.3	7.3	29.831	262	0.0019455	22917000	1				440
tr|A0A140NFM4|A0A140NFM4_ECOBD	tr|A0A140NFM4|A0A140NFM4_ECOBD	>tr|A0A140NFM4|A0A140NFM4_ECOBD Protein CyaY OS=Escherichia coli (strain B / BL21-DE3) GN=cyaY PE=3 SV=1	A0A140NFM4	Protein CyaY	1	3	3	38.7	38.7	12.249	106	0	22326000	3				594
tr|A0A140N6N0|A0A140N6N0_ECOBD	tr|A0A140N6N0|A0A140N6N0_ECOBD	>tr|A0A140N6N0|A0A140N6N0_ECOBD Phenylalanine--tRNA ligase alpha subunit OS=Escherichia coli (strain B / BL21-DE3) GN=pheS PE=3 SV=1	A0A140N6N0	Phenylalanine--tRNA ligase alpha subunit	1	7	7	22.9	22.9	36.831	327	0	21488000	7				148
tr|A0A140NBR4|A0A140NBR4_ECOBD	tr|A0A140NBR4|A0A140NBR4_ECOBD	>tr|A0A140NBR4|A0A140NBR4_ECOBD Chromosome partition protein MukB OS=Escherichia coli (strain B / BL21-DE3) GN=mukB PE=3 SV=1	A0A140NBR4	Chromosome partition protein MukB	1	29	29	20.5	20.5	170.21	1486	0	21159000	39				400
tr|A0A140NE66|A0A140NE66_ECOBD	tr|A0A140NE66|A0A140NE66_ECOBD	>tr|A0A140NE66|A0A140NE66_ECOBD 2-oxoglutarate dehydrogenase, E1 subunit OS=Escherichia coli (strain B / BL21-DE3) GN=ECBD_2935 PE=4 SV=1	A0A140NE66	2-oxoglutarate dehydrogenase, E1 subunit	1	15	15	21.2	21.2	105.06	933	0	20854000	17				540
tr|A0A140N7N1|A0A140N7N1_ECOBD	tr|A0A140N7N1|A0A140N7N1_ECOBD	>tr|A0A140N7N1|A0A140N7N1_ECOBD Glutathione S-transferase domain protein OS=Escherichia coli (strain B / BL21-DE3) GN=ECBD_2008 PE=4 SV=1	A0A140N7N1	Glutathione S-transferase domain protein	1	6	6	47.3	47.3	22.868	201	0	20826000	6				200
tr|A0A140NFU7|A0A140NFU7_ECOBD	tr|A0A140NFU7|A0A140NFU7_ECOBD	>tr|A0A140NFU7|A0A140NFU7_ECOBD Tryptophanase leader peptide OS=Escherichia coli (strain B / BL21-DE3) GN=ECBD_4325 PE=4 SV=1	A0A140NFU7	Tryptophanase leader peptide	1	2	2	75	75	2.8944	24	0.0035088	20437000	2				600
tr|A0A140NAX9|A0A140NAX9_ECOBD	tr|A0A140NAX9|A0A140NAX9_ECOBD	>tr|A0A140NAX9|A0A140NAX9_ECOBD Transcriptional regulator, TetR family OS=Escherichia coli (strain B / BL21-DE3) GN=ECBD_3192 PE=4 SV=1	A0A140NAX9	Transcriptional regulator, TetR family	1	3	3	15.8	15.8	24.766	215	0	20427000	4				363
tr|A0A140N7C7|A0A140N7C7_ECOBD	tr|A0A140N7C7|A0A140N7C7_ECOBD	>tr|A0A140N7C7|A0A140N7C7_ECOBD Elongation factor G OS=Escherichia coli (strain B / BL21-DE3) GN=fusA PE=3 SV=1	A0A140N7C7	Elongation factor G	1	12	12	30.7	30.7	77.58	704	0	20425000	12				183
tr|A0A140SS36|A0A140SS36_ECOBD	tr|A0A140SS36|A0A140SS36_ECOBD	>tr|A0A140SS36|A0A140SS36_ECOBD Transcriptional regulator, AraC family OS=Escherichia coli (strain B / BL21-DE3) GN=ECBD_3915 PE=4 SV=1	A0A140SS36	Transcriptional regulator, AraC family	1	4	4	21.3	21.3	29.006	253	0	20148000	4				639
tr|A0A140NAU5|A0A140NAU5_ECOBD	tr|A0A140NAU5|A0A140NAU5_ECOBD	>tr|A0A140NAU5|A0A140NAU5_ECOBD Phosphoribosylglycinamide formyltransferase 2 OS=Escherichia coli (strain B / BL21-DE3) GN=purT PE=3 SV=1	A0A140NAU5	Phosphoribosylglycinamide formyltransferase 2	1	9	9	26.3	26.3	42.39	392	0	20020000	11				358
tr|A0A140ND57|A0A140ND57_ECOBD	tr|A0A140ND57|A0A140ND57_ECOBD	>tr|A0A140ND57|A0A140ND57_ECOBD Uncharacterized protein OS=Escherichia coli (strain B / BL21-DE3) GN=ECBD_2548 PE=4 SV=1	A0A140ND57	Uncharacterized protein	1	2	2	37.9	37.9	14.259	124	0	19996000	2				484
tr|A0A140NBS9|A0A140NBS9_ECOBD	tr|A0A140NBS9|A0A140NBS9_ECOBD	>tr|A0A140NBS9|A0A140NBS9_ECOBD UPF0307 protein YjgA OS=Escherichia coli (strain B / BL21-DE3) GN=yjgA PE=3 SV=1	A0A140NBS9	UPF0307 protein YjgA	1	5	5	24.6	24.6	21.359	183	0	19993000	5				403
tr|A0A140NBG3|A0A140NBG3_ECOBD	tr|A0A140NBG3|A0A140NBG3_ECOBD	>tr|A0A140NBG3|A0A140NBG3_ECOBD Esterase FrsA OS=Escherichia coli (strain B / BL21-DE3) GN=frsA PE=3 SV=1	A0A140NBG3	Esterase FrsA	1	13	13	36	36	47.022	414	0	19912000	14				389
tr|A0A140N6Z6|A0A140N6Z6_ECOBD	tr|A0A140N6Z6|A0A140N6Z6_ECOBD	>tr|A0A140N6Z6|A0A140N6Z6_ECOBD 30S ribosomal protein S17 OS=Escherichia coli (strain B / BL21-DE3) GN=rpsQ PE=3 SV=1	A0A140N6Z6	30S ribosomal protein S17	1	2	2	17.9	17.9	9.7043	84	0.0018622	19825000	3				161
tr|A0A140NDL4|A0A140NDL4_ECOBD	tr|A0A140NDL4|A0A140NDL4_ECOBD	>tr|A0A140NDL4|A0A140NDL4_ECOBD Uncharacterized protein OS=Escherichia coli (strain B / BL21-DE3) GN=ECBD_2718 PE=4 SV=1	A0A140NDL4	Uncharacterized protein	1	10	10	19.4	19.4	63.588	552	0	19551000	13				509
tr|A0A140N8W9|A0A140N8W9_ECOBD	tr|A0A140N8W9|A0A140N8W9_ECOBD	>tr|A0A140N8W9|A0A140N8W9_ECOBD NAD-dependent epimerase/dehydratase OS=Escherichia coli (strain B / BL21-DE3) GN=ECBD_2725 PE=4 SV=1	A0A140N8W9	NAD-dependent epimerase/dehydratase	1	11	11	28.8	28.8	53.734	476	0	19293000	12				261
tr|A0A140N6F8|A0A140N6F8_ECOBD	tr|A0A140N6F8|A0A140N6F8_ECOBD	>tr|A0A140N6F8|A0A140N6F8_ECOBD Outer membrane lipoprotein, Slp family OS=Escherichia coli (strain B / BL21-DE3) GN=ECBD_0235 PE=4 SV=1	A0A140N6F8	Outer membrane lipoprotein, Slp family	1	1	1	9.6	9.6	20.948	188	0	18870000	2				140
tr|A0A140NBD4|A0A140NBD4_ECOBD	tr|A0A140NBD4|A0A140NBD4_ECOBD	>tr|A0A140NBD4|A0A140NBD4_ECOBD Cold-shock DNA-binding domain protein OS=Escherichia coli (strain B / BL21-DE3) GN=ECBD_2714 PE=4 SV=1	A0A140NBD4	Cold-shock DNA-binding domain protein	1	1	1	18.9	18.9	7.9689	74	0	18733000	4				383
tr|A0A140NGH1|A0A140NGH1_ECOBD	tr|A0A140NGH1|A0A140NGH1_ECOBD	>tr|A0A140NGH1|A0A140NGH1_ECOBD 30S ribosomal protein S18 OS=Escherichia coli (strain B / BL21-DE3) GN=rpsR PE=3 SV=1	A0A140NGH1	30S ribosomal protein S18	1	1	1	10.7	10.7	8.9863	75	0.0064516	18547000	1				617
tr|A0A140ND41|A0A140ND41_ECOBD	tr|A0A140ND41|A0A140ND41_ECOBD	>tr|A0A140ND41|A0A140ND41_ECOBD Short-chain dehydrogenase/reductase SDR OS=Escherichia coli (strain B / BL21-DE3) GN=ECBD_3163 PE=4 SV=1	A0A140ND41	Short-chain dehydrogenase/reductase SDR	1	6	6	33.2	33.2	28.026	256	0	18470000	6				480
tr|A0A140ND08|A0A140ND08_ECOBD	tr|A0A140ND08|A0A140ND08_ECOBD	>tr|A0A140ND08|A0A140ND08_ECOBD Adenylate cyclase OS=Escherichia coli (strain B / BL21-DE3) GN=ECBD_4236 PE=3 SV=1	A0A140ND08	Adenylate cyclase	1	16	16	20.9	20.9	97.729	848	0	18167000	16				476
tr|A0A140N857|A0A140N857_ECOBD	tr|A0A140N857|A0A140N857_ECOBD	>tr|A0A140N857|A0A140N857_ECOBD Formate acetyltransferase OS=Escherichia coli (strain B / BL21-DE3) GN=ECBD_0626 PE=4 SV=1	A0A140N857	Formate acetyltransferase	1	11	10	19.9	18.5	85.935	764	0	18022000	12				222
tr|A0A140N8N0|A0A140N8N0_ECOBD	tr|A0A140N8N0|A0A140N8N0_ECOBD	>tr|A0A140N8N0|A0A140N8N0_ECOBD S-ribosylhomocysteine lyase OS=Escherichia coli (strain B / BL21-DE3) GN=luxS PE=3 SV=1	A0A140N8N0	S-ribosylhomocysteine lyase	1	4	4	27.5	27.5	19.416	171	0	18012000	4				246
tr|A0A140NCH9|A0A140NCH9_ECOBD	tr|A0A140NCH9|A0A140NCH9_ECOBD	>tr|A0A140NCH9|A0A140NCH9_ECOBD DNA-binding protein OS=Escherichia coli (strain B / BL21-DE3) GN=ECBD_2385 PE=3 SV=1	A0A140NCH9	DNA-binding protein	1	4	4	35.8	35.8	15.539	137	0	17671000	5				442
tr|A0A140NF62|A0A140NF62_ECOBD	tr|A0A140NF62|A0A140NF62_ECOBD	>tr|A0A140NF62|A0A140NF62_ECOBD Uncharacterized protein OS=Escherichia coli (strain B / BL21-DE3) GN=ECBD_3351 PE=4 SV=1	A0A140NF62	Uncharacterized protein	1	4	4	17.6	17.6	26.004	239	0	17661000	4				575
tr|A0A140N720|A0A140N720_ECOBD	tr|A0A140N720|A0A140N720_ECOBD	>tr|A0A140N720|A0A140N720_ECOBD FeS assembly protein IscX OS=Escherichia coli (strain B / BL21-DE3) GN=ECBD_1160 PE=4 SV=1	A0A140N720	FeS assembly protein IscX	1	1	1	24.2	24.2	7.7315	66	0	17561000	1				165
tr|A0A140N783|A0A140N783_ECOBD	tr|A0A140N783|A0A140N783_ECOBD	>tr|A0A140N783|A0A140N783_ECOBD Glyceraldehyde-3-phosphate dehydrogenase OS=Escherichia coli (strain B / BL21-DE3) GN=ECBD_1865 PE=3 SV=1	A0A140N783	Glyceraldehyde-3-phosphate dehydrogenase	1	4	4	15.1	15.1	35.532	331	0	17355000	5				175
tr|A0A140N958|A0A140N958_ECOBD	tr|A0A140N958|A0A140N958_ECOBD	>tr|A0A140N958|A0A140N958_ECOBD Uncharacterized protein OS=Escherichia coli (strain B / BL21-DE3) GN=ECBD_1214 PE=4 SV=1	A0A140N958	Uncharacterized protein	1	5	5	16.4	16.4	31.46	287	0	17070000	6				272
tr|A0A140N2T1|A0A140N2T1_ECOBD	tr|A0A140N2T1|A0A140N2T1_ECOBD	>tr|A0A140N2T1|A0A140N2T1_ECOBD 50S ribosomal protein L6 OS=Escherichia coli (strain B / BL21-DE3) GN=rplF PE=3 SV=1	A0A140N2T1	50S ribosomal protein L6	1	4	4	18.6	18.6	18.904	177	0	17016000	4				46
tr|A0A140N6R8|A0A140N6R8_ECOBD	tr|A0A140N6R8|A0A140N6R8_ECOBD	>tr|A0A140N6R8|A0A140N6R8_ECOBD Cell division protein DamX OS=Escherichia coli (strain B / BL21-DE3) GN=damX PE=3 SV=1	A0A140N6R8	Cell division protein DamX	1	6	6	18.7	18.7	46.059	428	0	16904000	7				154
tr|A0A140NCG6|A0A140NCG6_ECOBD	tr|A0A140NCG6|A0A140NCG6_ECOBD	>tr|A0A140NCG6|A0A140NCG6_ECOBD Cytochrome bd ubiquinol oxidase subunit I OS=Escherichia coli (strain B / BL21-DE3) GN=ECBD_2928 PE=4 SV=1	A0A140NCG6	Cytochrome bd ubiquinol oxidase subunit I	1	5	5	12.5	12.5	58.204	522	0	16464000	6				439
tr|A0A140NC41|A0A140NC41_ECOBD	tr|A0A140NC41|A0A140NC41_ECOBD	>tr|A0A140NC41|A0A140NC41_ECOBD Formate dehydrogenase, beta subunit OS=Escherichia coli (strain B / BL21-DE3) GN=ECBD_2164 PE=4 SV=1	A0A140NC41	Formate dehydrogenase, beta subunit	1	4	2	15	8.5	32.222	294	0	16187000	5				421
tr|A0A140N749|A0A140N749_ECOBD	tr|A0A140N749|A0A140N749_ECOBD	>tr|A0A140N749|A0A140N749_ECOBD RNA polymerase sigma factor OS=Escherichia coli (strain B / BL21-DE3) GN=ECBD_1108 PE=3 SV=1	A0A140N749	RNA polymerase sigma factor	1	5	5	22.5	22.5	21.695	191	0	16134000	4				169
tr|A0A140NDL8|A0A140NDL8_ECOBD	tr|A0A140NDL8|A0A140NDL8_ECOBD	>tr|A0A140NDL8|A0A140NDL8_ECOBD Thioesterase domain protein OS=Escherichia coli (strain B / BL21-DE3) GN=ECBD_4139 PE=4 SV=1	A0A140NDL8	Thioesterase domain protein	1	4	4	14.7	14.7	35.337	313	0	16064000	4				510
tr|A0A140NFC7|A0A140NFC7_ECOBD	tr|A0A140NFC7|A0A140NFC7_ECOBD	>tr|A0A140NFC7|A0A140NFC7_ECOBD 3-hydroxyacyl-[acyl-carrier-protein] dehydratase FabZ OS=Escherichia coli (strain B / BL21-DE3) GN=fabZ PE=3 SV=1	A0A140NFC7	3-hydroxyacyl-[acyl-carrier-protein] dehydratase FabZ	1	4	4	28.5	28.5	17.033	151	0	16009000	4				585
tr|A0A140SS91|A0A140SS91_ECOBD	tr|A0A140SS91|A0A140SS91_ECOBD	>tr|A0A140SS91|A0A140SS91_ECOBD Sterol-binding domain protein OS=Escherichia coli (strain B / BL21-DE3) GN=ECBD_4189 PE=4 SV=1	A0A140SS91	Sterol-binding domain protein	1	3	3	25.4	25.4	22.152	201	0	15881000	2				648
tr|A0A140N605|A0A140N605_ECOBD	tr|A0A140N605|A0A140N605_ECOBD	>tr|A0A140N605|A0A140N605_ECOBD Lipopolysaccharide core biosynthesis protein OS=Escherichia coli (strain B / BL21-DE3) GN=ECBD_0101 PE=4 SV=1	A0A140N605	Lipopolysaccharide core biosynthesis protein	1	1	1	3	3	27.008	230	0.0064412	15864000	1				119
tr|A0A140N4M0|A0A140N4M0_ECOBD	tr|A0A140N4M0|A0A140N4M0_ECOBD	>tr|A0A140N4M0|A0A140N4M0_ECOBD 50S ribosomal protein L17 OS=Escherichia coli (strain B / BL21-DE3) GN=rplQ PE=3 SV=1	A0A140N4M0	50S ribosomal protein L17	1	3	3	15	15	14.364	127	0	15702000	3				79
tr|A0A140N9N5|A0A140N9N5_ECOBD	tr|A0A140N9N5|A0A140N9N5_ECOBD	>tr|A0A140N9N5|A0A140N9N5_ECOBD Phosphoenolpyruvate-protein phosphotransferase OS=Escherichia coli (strain B / BL21-DE3) GN=ECBD_1265 PE=3 SV=1	A0A140N9N5	Phosphoenolpyruvate-protein phosphotransferase	1	10	10	24.7	24.7	63.533	575	0	15507000	8				299
tr|A0A140NFV3|A0A140NFV3_ECOBD	tr|A0A140NFV3|A0A140NFV3_ECOBD	>tr|A0A140NFV3|A0A140NFV3_ECOBD Chaperone protein DnaK OS=Escherichia coli (strain B / BL21-DE3) GN=dnaK PE=2 SV=1	A0A140NFV3	Chaperone protein DnaK	1	13	13	24.6	24.6	69.114	638	0	15487000	12				602
tr|A0A140NEF6|A0A140NEF6_ECOBD	tr|A0A140NEF6|A0A140NEF6_ECOBD	>tr|A0A140NEF6|A0A140NEF6_ECOBD Inorganic pyrophosphatase OS=Escherichia coli (strain B / BL21-DE3) GN=ppa PE=3 SV=1	A0A140NEF6	Inorganic pyrophosphatase	1	5	5	31.8	31.8	19.731	176	0	14655000	5				546
tr|A0A140NF81|A0A140NF81_ECOBD	tr|A0A140NF81|A0A140NF81_ECOBD	>tr|A0A140NF81|A0A140NF81_ECOBD Transcriptional regulatory protein OS=Escherichia coli (strain B / BL21-DE3) GN=ECBD_3907 PE=4 SV=1	A0A140NF81	Transcriptional regulatory protein	1	3	3	12.1	12.1	27.488	239	0	14627000	3				578
tr|A0A140N2L7|A0A140N2L7_ECOBD	tr|A0A140N2L7|A0A140N2L7_ECOBD	>tr|A0A140N2L7|A0A140N2L7_ECOBD Ribonuclease PH OS=Escherichia coli (strain B / BL21-DE3) GN=rph PE=3 SV=1	A0A140N2L7	Ribonuclease PH	1	3	3	15.1	15.1	25.326	238	0	14579000	3				43
tr|A0A140N6A8|A0A140N6A8_ECOBD	tr|A0A140N6A8|A0A140N6A8_ECOBD	>tr|A0A140N6A8|A0A140N6A8_ECOBD Type I secretion outer membrane protein, TolC family OS=Escherichia coli (strain B / BL21-DE3) GN=ECBD_0704 PE=4 SV=1	A0A140N6A8	Type I secretion outer membrane protein, TolC family	1	8	8	20.9	20.9	53.74	493	0	14330000	11				131
tr|A0A140NDG1|A0A140NDG1_ECOBD	tr|A0A140NDG1|A0A140NDG1_ECOBD	>tr|A0A140NDG1|A0A140NDG1_ECOBD Putative lipoprotein OS=Escherichia coli (strain B / BL21-DE3) GN=ECBD_2729 PE=4 SV=1	A0A140NDG1	Putative lipoprotein	1	3	3	28.7	28.7	18.991	171	0	14276000	4				501
tr|A0A140NED7|A0A140NED7_ECOBD	tr|A0A140NED7|A0A140NED7_ECOBD	>tr|A0A140NED7|A0A140NED7_ECOBD Octanoyltransferase OS=Escherichia coli (strain B / BL21-DE3) GN=lipB PE=3 SV=1	A0A140NED7	Octanoyltransferase	1	4	4	16.4	16.4	23.882	213	0	14137000	5				545
tr|A0A140N9R2|A0A140N9R2_ECOBD	tr|A0A140N9R2|A0A140N9R2_ECOBD	>tr|A0A140N9R2|A0A140N9R2_ECOBD Phosphoribosylformylglycinamidine cyclo-ligase OS=Escherichia coli (strain B / BL21-DE3) GN=purM PE=3 SV=1	A0A140N9R2	Phosphoribosylformylglycinamidine cyclo-ligase	1	3	3	17.4	17.4	36.873	345	0	13977000	3				306
tr|A0A140NEM8|A0A140NEM8_ECOBD	tr|A0A140NEM8|A0A140NEM8_ECOBD	>tr|A0A140NEM8|A0A140NEM8_ECOBD Ferrochelatase OS=Escherichia coli (strain B / BL21-DE3) GN=hemH PE=3 SV=1	A0A140NEM8	Ferrochelatase	1	2	2	6.2	6.2	35.87	320	0	13954000	3				552
tr|A0A140N5V1|A0A140N5V1_ECOBD	tr|A0A140N5V1|A0A140N5V1_ECOBD	>tr|A0A140N5V1|A0A140N5V1_ECOBD Glyoxalase OS=Escherichia coli (strain B / BL21-DE3) GN=ECBD_0533 PE=3 SV=1	A0A140N5V1	Glyoxalase	1	3	3	24.4	24.4	22.981	217	0	13877000	3				116
tr|A0A140SSA9|A0A140SSA9_ECOBD	tr|A0A140SSA9|A0A140SSA9_ECOBD	>tr|A0A140SSA9|A0A140SSA9_ECOBD Ribose import ATP-binding protein RbsA OS=Escherichia coli (strain B / BL21-DE3) GN=rbsA PE=3 SV=1	A0A140SSA9	Ribose import ATP-binding protein RbsA	1	11	11	23.2	23.2	55.011	501	0	13641000	14				652
tr|A0A140N9F7|A0A140N9F7_ECOBD	tr|A0A140N9F7|A0A140N9F7_ECOBD	>tr|A0A140N9F7|A0A140N9F7_ECOBD Uncharacterized protein OS=Escherichia coli (strain B / BL21-DE3) GN=ECBD_2032 PE=4 SV=1	A0A140N9F7	Uncharacterized protein	1	9	9	23.7	23.7	54.688	502	0	13425000	9				286
tr|A0A140NBZ9|A0A140NBZ9_ECOBD	tr|A0A140NBZ9|A0A140NBZ9_ECOBD	>tr|A0A140NBZ9|A0A140NBZ9_ECOBD Altronate oxidoreductase OS=Escherichia coli (strain B / BL21-DE3) GN=uxaB PE=3 SV=1	A0A140NBZ9	Altronate oxidoreductase	1	6	6	14.1	14.1	54.808	483	0	13059000	6				413
tr|A0A140NDL0|A0A140NDL0_ECOBD	tr|A0A140NDL0|A0A140NDL0_ECOBD	>tr|A0A140NDL0|A0A140NDL0_ECOBD Pyruvate dehydrogenase E1 component OS=Escherichia coli (strain B / BL21-DE3) GN=ECBD_3505 PE=4 SV=1	A0A140NDL0	Pyruvate dehydrogenase E1 component	1	11	11	11.5	11.5	99.697	887	0	12998000	14				507
tr|A0A140NEK1|A0A140NEK1_ECOBD	tr|A0A140NEK1|A0A140NEK1_ECOBD	>tr|A0A140NEK1|A0A140NEK1_ECOBD Adenylosuccinate synthetase OS=Escherichia coli (strain B / BL21-DE3) GN=purA PE=3 SV=1	A0A140NEK1	Adenylosuccinate synthetase	1	7	7	19.4	19.4	47.344	432	0	12978000	6				548
tr|A0A140N6C7|A0A140N6C7_ECOBD	tr|A0A140N6C7|A0A140N6C7_ECOBD	>tr|A0A140N6C7|A0A140N6C7_ECOBD PfkB domain protein OS=Escherichia coli (strain B / BL21-DE3) GN=ECBD_0213 PE=4 SV=1	A0A140N6C7	PfkB domain protein	1	4	4	13.3	13.3	33.933	309	0	12860000	4				135
tr|A0A140N9K4|A0A140N9K4_ECOBD	tr|A0A140N9K4|A0A140N9K4_ECOBD	>tr|A0A140N9K4|A0A140N9K4_ECOBD NADH-quinone oxidoreductase, E subunit OS=Escherichia coli (strain B / BL21-DE3) GN=ECBD_1376 PE=4 SV=1	A0A140N9K4	NADH-quinone oxidoreductase, E subunit	1	1	1	8.4	8.4	18.59	166	0	12819000	1				294
tr|A0A140N6N3|A0A140N6N3_ECOBD	tr|A0A140N6N3|A0A140N6N3_ECOBD	>tr|A0A140N6N3|A0A140N6N3_ECOBD Phosphoribosylaminoimidazole-succinocarboxamide synthase OS=Escherichia coli (strain B / BL21-DE3) GN=purC PE=3 SV=1	A0A140N6N3	Phosphoribosylaminoimidazole-succinocarboxamide synthase	1	4	4	21.5	21.5	26.995	237	0	12745000	5				150
tr|A0A140NAP9|A0A140NAP9_ECOBD	tr|A0A140NAP9|A0A140NAP9_ECOBD	>tr|A0A140NAP9|A0A140NAP9_ECOBD Uncharacterized protein OS=Escherichia coli (strain B / BL21-DE3) GN=ECBD_2676 PE=4 SV=1	A0A140NAP9	Uncharacterized protein	1	6	6	17.2	17.2	34.487	297	0	12462000	6				351
tr|A0A140N6Z9|A0A140N6Z9_ECOBD	tr|A0A140N6Z9|A0A140N6Z9_ECOBD	>tr|A0A140N6Z9|A0A140N6Z9_ECOBD 30S ribosomal protein S5 OS=Escherichia coli (strain B / BL21-DE3) GN=rpsE PE=3 SV=1	A0A140N6Z9	30S ribosomal protein S5	1	2	2	13.2	13.2	17.545	167	0	12438000	3				162
tr|A0A140N9U3|A0A140N9U3_ECOBD	tr|A0A140N9U3|A0A140N9U3_ECOBD	>tr|A0A140N9U3|A0A140N9U3_ECOBD FAD linked oxidase domain protein OS=Escherichia coli (strain B / BL21-DE3) GN=ECBD_1959 PE=4 SV=1	A0A140N9U3	FAD linked oxidase domain protein	1	14	14	15.3	15.3	113.23	1018	0	12438000	14				312
tr|A0A140NBA0|A0A140NBA0_ECOBD	tr|A0A140NBA0|A0A140NBA0_ECOBD	>tr|A0A140NBA0|A0A140NBA0_ECOBD Probable transcriptional regulatory protein YebC OS=Escherichia coli (strain B / BL21-DE3) GN=yebC PE=3 SV=1	A0A140NBA0	Probable transcriptional regulatory protein YebC	1	4	4	17.1	17.1	26.436	246	0	12327000	5				378
tr|A0A140NCQ6|A0A140NCQ6_ECOBD	tr|A0A140NCQ6|A0A140NCQ6_ECOBD	>tr|A0A140NCQ6|A0A140NCQ6_ECOBD Adenylosuccinate lyase OS=Escherichia coli (strain B / BL21-DE3) GN=ECBD_2468 PE=3 SV=1	A0A140NCQ6	Adenylosuccinate lyase	1	10	10	27	27	51.569	456	0	12181000	11				451
tr|A0A140N6P4|A0A140N6P4_ECOBD	tr|A0A140N6P4|A0A140N6P4_ECOBD	>tr|A0A140N6P4|A0A140N6P4_ECOBD MazG family protein OS=Escherichia coli (strain B / BL21-DE3) GN=ECBD_0948 PE=4 SV=1	A0A140N6P4	MazG family protein	1	4	4	10.3	10.3	30.359	263	0	12144000	4				152
tr|A0A140NC70|A0A140NC70_ECOBD	tr|A0A140NC70|A0A140NC70_ECOBD	>tr|A0A140NC70|A0A140NC70_ECOBD Transcriptional regulator, RpiR family OS=Escherichia coli (strain B / BL21-DE3) GN=ECBD_3941 PE=4 SV=1	A0A140NC70	Transcriptional regulator, RpiR family	1	4	4	17.9	17.9	32.376	296	0	12122000	5				423
tr|A0A140N7A5|A0A140N7A5_ECOBD	tr|A0A140N7A5|A0A140N7A5_ECOBD	>tr|A0A140N7A5|A0A140N7A5_ECOBD Nucleoside diphosphate kinase OS=Escherichia coli (strain B / BL21-DE3) GN=ndk PE=3 SV=1	A0A140N7A5	Nucleoside diphosphate kinase	1	4	4	37.8	37.8	15.463	143	0	12009000	3				178
tr|A0A140NCG3|A0A140NCG3_ECOBD	tr|A0A140NCG3|A0A140NCG3_ECOBD	>tr|A0A140NCG3|A0A140NCG3_ECOBD Uncharacterized protein OS=Escherichia coli (strain B / BL21-DE3) GN=ECBD_4033 PE=4 SV=1	A0A140NCG3	Uncharacterized protein	1	3	3	17.9	17.9	22.612	196	0	11907000	3				438
tr|A0A140N690|A0A140N690_ECOBD	tr|A0A140N690|A0A140N690_ECOBD	>tr|A0A140N690|A0A140N690_ECOBD Glycine--tRNA ligase alpha subunit OS=Escherichia coli (strain B / BL21-DE3) GN=glyQ PE=3 SV=1	A0A140N690	Glycine--tRNA ligase alpha subunit	1	4	4	11.6	11.6	34.716	303	0	11843000	4				127
tr|A0A140NDM3|A0A140NDM3_ECOBD	tr|A0A140NDM3|A0A140NDM3_ECOBD	>tr|A0A140NDM3|A0A140NDM3_ECOBD UDP-N-acetylglucosamine--N-acetylmuramyl-(pentapeptide) pyrophosphoryl-undecaprenol N-acetylglucosamine transferase OS=Escherichia coli (strain B / BL21-DE3) GN=murG PE=3 SV=1	A0A140NDM3	UDP-N-acetylglucosamine--N-acetylmuramyl-(pentapeptide) pyrophosphoryl-undecaprenol N-acetylglucosamine transferase	1	6	6	22.5	22.5	37.814	355	0	11824000	7				511
tr|A0A140NGN0|A0A140NGN0_ECOBD	tr|A0A140NGN0|A0A140NGN0_ECOBD	>tr|A0A140NGN0|A0A140NGN0_ECOBD Aspartate ammonia-lyase OS=Escherichia coli (strain B / BL21-DE3) GN=ECBD_3892 PE=3 SV=1	A0A140NGN0	Aspartate ammonia-lyase	1	8	8	18.8	18.8	52.356	478	0	11740000	8				622
tr|A0A140NCR1|A0A140NCR1_ECOBD;tr|A0A140NCF0|A0A140NCF0_ECOBD	tr|A0A140NCR1|A0A140NCR1_ECOBD	>tr|A0A140NCR1|A0A140NCR1_ECOBD Nitrate reductase, alpha subunit OS=Escherichia coli (strain B / BL21-DE3) GN=ECBD_2394 PE=3 SV=1	A0A140NCR1	Nitrate reductase, alpha subunit	2	19	19	22.5	22.5	140.46	1247	0	11537000	21				453
tr|A0A140NEN2|A0A140NEN2_ECOBD	tr|A0A140NEN2|A0A140NEN2_ECOBD	>tr|A0A140NEN2|A0A140NEN2_ECOBD Uncharacterized protein OS=Escherichia coli (strain B / BL21-DE3) GN=ECBD_3887 PE=4 SV=1	A0A140NEN2	Uncharacterized protein	1	1	1	16.2	16.2	11.974	117	0	11532000	1				553
tr|A0A140N8B4|A0A140N8B4_ECOBD	tr|A0A140N8B4|A0A140N8B4_ECOBD	>tr|A0A140N8B4|A0A140N8B4_ECOBD 30S ribosomal protein S21 OS=Escherichia coli (strain B / BL21-DE3) GN=rpsU PE=3 SV=1	A0A140N8B4	30S ribosomal protein S21	1	1	1	11.3	11.3	8.4999	71	0.0033841	11489000	1				226
tr|A0A140N9I4|A0A140N9I4_ECOBD	tr|A0A140N9I4|A0A140N9I4_ECOBD	>tr|A0A140N9I4|A0A140N9I4_ECOBD Tetraacyldisaccharide 4-kinase OS=Escherichia coli (strain B / BL21-DE3) GN=lpxK PE=3 SV=1	A0A140N9I4	Tetraacyldisaccharide 4-kinase	1	4	4	16.5	16.5	35.589	328	0	11402000	6				291
tr|A0A140N6G0|A0A140N6G0_ECOBD	tr|A0A140N6G0|A0A140N6G0_ECOBD	>tr|A0A140N6G0|A0A140N6G0_ECOBD Enolase OS=Escherichia coli (strain B / BL21-DE3) GN=eno PE=3 SV=1	A0A140N6G0	Enolase	1	7	7	21.8	21.8	45.654	432	0	11144000	7				141
tr|A0A140N2U0|A0A140N2U0_ECOBD	tr|A0A140N2U0|A0A140N2U0_ECOBD	>tr|A0A140N2U0|A0A140N2U0_ECOBD DNA-directed RNA polymerase subunit alpha OS=Escherichia coli (strain B / BL21-DE3) GN=rpoA PE=3 SV=1	A0A140N2U0	DNA-directed RNA polymerase subunit alpha	1	8	8	24	24	36.511	329	0	11094000	6				47
tr|A0A140N8C2|A0A140N8C2_ECOBD	tr|A0A140N8C2|A0A140N8C2_ECOBD	>tr|A0A140N8C2|A0A140N8C2_ECOBD Glycerol-3-phosphate transporter OS=Escherichia coli (strain B / BL21-DE3) GN=ECBD_1420 PE=4 SV=1	A0A140N8C2	Glycerol-3-phosphate transporter	1	2	2	5.1	5.1	50.309	452	0	11079000	4				227
tr|A0A140N802|A0A140N802_ECOBD	tr|A0A140N802|A0A140N802_ECOBD	>tr|A0A140N802|A0A140N802_ECOBD Glycerophosphoryl diester phosphodiesterase OS=Escherichia coli (strain B / BL21-DE3) GN=ECBD_1421 PE=4 SV=1	A0A140N802	Glycerophosphoryl diester phosphodiesterase	1	7	7	20.9	20.9	40.833	358	0	10842000	5				215
tr|A0A140N9G9|A0A140N9G9_ECOBD	tr|A0A140N9G9|A0A140N9G9_ECOBD	>tr|A0A140N9G9|A0A140N9G9_ECOBD Beta-ketoacyl synthase OS=Escherichia coli (strain B / BL21-DE3) GN=ECBD_1336 PE=3 SV=1	A0A140N9G9	Beta-ketoacyl synthase	1	3	3	9.1	9.1	42.613	406	0	10652000	5				289
tr|A0A140SS77|A0A140SS77_ECOBD	tr|A0A140SS77|A0A140SS77_ECOBD	>tr|A0A140SS77|A0A140SS77_ECOBD HTH-type transcriptional activator RhaS OS=Escherichia coli (strain B / BL21-DE3) GN=rhaS PE=3 SV=1	A0A140SS77	HTH-type transcriptional activator RhaS	1	2	2	6.5	6.5	32.343	278	0	10578000	4				644
tr|A0A140NEB2|A0A140NEB2_ECOBD	tr|A0A140NEB2|A0A140NEB2_ECOBD	>tr|A0A140NEB2|A0A140NEB2_ECOBD 4-hydroxy-tetrahydrodipicolinate reductase OS=Escherichia coli (strain B / BL21-DE3) GN=dapB PE=3 SV=1	A0A140NEB2	4-hydroxy-tetrahydrodipicolinate reductase	1	4	4	24.5	24.5	28.743	273	0	10510000	4				543
tr|A0A140SSA2|A0A140SSA2_ECOBD	tr|A0A140SSA2|A0A140SSA2_ECOBD	>tr|A0A140SSA2|A0A140SSA2_ECOBD Glutamine synthetase OS=Escherichia coli (strain B / BL21-DE3) GN=ECBD_4157 PE=3 SV=1	A0A140SSA2	Glutamine synthetase	1	5	5	14.5	14.5	51.903	469	0	10490000	5				650
tr|A0A140NHC7|A0A140NHC7_ECOBD	tr|A0A140NHC7|A0A140NHC7_ECOBD	>tr|A0A140NHC7|A0A140NHC7_ECOBD GTP-binding protein TypA OS=Escherichia coli (strain B / BL21-DE3) GN=ECBD_4156 PE=4 SV=1	A0A140NHC7	GTP-binding protein TypA	1	8	8	17.3	17.3	67.355	607	0	10350000	9				630
tr|A0A140N7C8|A0A140N7C8_ECOBD	tr|A0A140N7C8|A0A140N7C8_ECOBD	>tr|A0A140N7C8|A0A140N7C8_ECOBD SsrA-binding protein OS=Escherichia coli (strain B / BL21-DE3) GN=smpB PE=3 SV=1	A0A140N7C8	SsrA-binding protein	1	3	3	18.8	18.8	18.269	160	0	10096000	3				184
tr|A0A140NAZ7|A0A140NAZ7_ECOBD	tr|A0A140NAZ7|A0A140NAZ7_ECOBD	>tr|A0A140NAZ7|A0A140NAZ7_ECOBD MltA-interacting MipA family protein OS=Escherichia coli (strain B / BL21-DE3) GN=ECBD_1862 PE=4 SV=1	A0A140NAZ7	MltA-interacting MipA family protein	1	3	3	26.2	26.2	27.831	248	0	10066000	3				367
tr|A0A140NCU3|A0A140NCU3_ECOBD	tr|A0A140NCU3|A0A140NCU3_ECOBD	>tr|A0A140NCU3|A0A140NCU3_ECOBD Lysine 2,3-aminomutase YodO family protein OS=Escherichia coli (strain B / BL21-DE3) GN=ECBD_3885 PE=4 SV=1	A0A140NCU3	Lysine 2,3-aminomutase YodO family protein	1	3	3	10.2	10.2	38.699	342	0	9988100	4				464
tr|A0A140N6C6|A0A140N6C6_ECOBD	tr|A0A140N6C6|A0A140N6C6_ECOBD	>tr|A0A140N6C6|A0A140N6C6_ECOBD Elongation factor 4 OS=Escherichia coli (strain B / BL21-DE3) GN=lepA PE=3 SV=1	A0A140N6C6	Elongation factor 4	1	8	8	17.7	17.7	66.57	599	0	9987200	8				134
tr|A0A140N8B2|A0A140N8B2_ECOBD	tr|A0A140N8B2|A0A140N8B2_ECOBD	>tr|A0A140N8B2|A0A140N8B2_ECOBD Nitrilase/cyanide hydratase and apolipoprotein N-acyltransferase OS=Escherichia coli (strain B / BL21-DE3) GN=ECBD_1797 PE=4 SV=1	A0A140N8B2	Nitrilase/cyanide hydratase and apolipoprotein N-acyltransferase	1	2	2	11.5	11.5	24.376	218	0	9920600	2				225
tr|A0A140N8Z8|A0A140N8Z8_ECOBD	tr|A0A140N8Z8|A0A140N8Z8_ECOBD	>tr|A0A140N8Z8|A0A140N8Z8_ECOBD Lipid A biosynthesis myristoyltransferase OS=Escherichia coli (strain B / BL21-DE3) GN=lpxM PE=3 SV=1	A0A140N8Z8	Lipid A biosynthesis myristoyltransferase	1	3	3	9.6	9.6	37.41	323	0	9892000	3				266
tr|A0A140N9P2|A0A140N9P2_ECOBD	tr|A0A140N9P2|A0A140N9P2_ECOBD	>tr|A0A140N9P2|A0A140N9P2_ECOBD Rare lipoprotein A OS=Escherichia coli (strain B / BL21-DE3) GN=ECBD_3018 PE=3 SV=1	A0A140N9P2	Rare lipoprotein A	1	5	5	14.6	14.6	37.5	362	0	9795700	4				301
tr|A0A140NA32|A0A140NA32_ECOBD	tr|A0A140NA32|A0A140NA32_ECOBD	>tr|A0A140NA32|A0A140NA32_ECOBD Band 7 protein OS=Escherichia coli (strain B / BL21-DE3) GN=ECBD_3167 PE=4 SV=1	A0A140NA32	Band 7 protein	1	3	3	13.8	13.8	33.743	305	0	9794100	4				321
tr|A0A140NAQ7|A0A140NAQ7_ECOBD	tr|A0A140NAQ7|A0A140NAQ7_ECOBD	>tr|A0A140NAQ7|A0A140NAQ7_ECOBD Uncharacterized protein OS=Escherichia coli (strain B / BL21-DE3) GN=ECBD_2296 PE=4 SV=1	A0A140NAQ7	Uncharacterized protein	1	5	5	13.1	13.1	52.608	465	0	9739800	5				353
tr|A0A140NFG9|A0A140NFG9_ECOBD	tr|A0A140NFG9|A0A140NFG9_ECOBD	>tr|A0A140NFG9|A0A140NFG9_ECOBD 3-octaprenyl-4-hydroxybenzoate carboxy-lyase OS=Escherichia coli (strain B / BL21-DE3) GN=ubiD PE=3 SV=1	A0A140NFG9	3-octaprenyl-4-hydroxybenzoate carboxy-lyase	1	8	8	27	27	55.622	497	0	9738800	7				590
tr|A0A140NFD7|A0A140NFD7_ECOBD	tr|A0A140NFD7|A0A140NFD7_ECOBD	>tr|A0A140NFD7|A0A140NFD7_ECOBD Elongation factor Ts OS=Escherichia coli (strain B / BL21-DE3) GN=tsf PE=3 SV=1	A0A140NFD7	Elongation factor Ts	1	4	4	15.9	15.9	30.423	283	0	9560200	4				586
tr|A0A140N537|A0A140N537_ECOBD	tr|A0A140N537|A0A140N537_ECOBD	>tr|A0A140N537|A0A140N537_ECOBD 30S ribosomal protein S8 OS=Escherichia coli (strain B / BL21-DE3) GN=rpsH PE=3 SV=1	A0A140N537	30S ribosomal protein S8	1	1	1	6.2	6.2	14.126	130	0.0033727	9557400	1				92
tr|A0A140NCE4|A0A140NCE4_ECOBD	tr|A0A140NCE4|A0A140NCE4_ECOBD	>tr|A0A140NCE4|A0A140NCE4_ECOBD Aldehyde-alcohol dehydrogenase OS=Escherichia coli (strain B / BL21-DE3) GN=ECBD_2383 PE=3 SV=1	A0A140NCE4	Aldehyde-alcohol dehydrogenase	1	14	14	19.4	19.4	96.126	891	0	9432000	12				435
tr|A0A140N8X9|A0A140N8X9_ECOBD	tr|A0A140N8X9|A0A140N8X9_ECOBD	>tr|A0A140N8X9|A0A140N8X9_ECOBD Serine hydroxymethyltransferase OS=Escherichia coli (strain B / BL21-DE3) GN=glyA PE=3 SV=1	A0A140N8X9	Serine hydroxymethyltransferase	1	7	7	18.5	18.5	45.316	417	0	9391200	7				262
tr|A0A140NGD0|A0A140NGD0_ECOBD	tr|A0A140NGD0|A0A140NGD0_ECOBD	>tr|A0A140NGD0|A0A140NGD0_ECOBD Alpha,alpha-phosphotrehalase OS=Escherichia coli (strain B / BL21-DE3) GN=ECBD_3794 PE=4 SV=1	A0A140NGD0	Alpha,alpha-phosphotrehalase	1	9	9	18	18	63.871	551	0	9158900	9				612
tr|A0A140N5I1|A0A140N5I1_ECOBD	tr|A0A140N5I1|A0A140N5I1_ECOBD	>tr|A0A140N5I1|A0A140N5I1_ECOBD GTP cyclohydrolase 1 OS=Escherichia coli (strain B / BL21-DE3) GN=folE PE=3 SV=1	A0A140N5I1	GTP cyclohydrolase 1	1	3	3	16.7	16.7	24.83	222	0	8992900	5				110
tr|A0A140NBE7|A0A140NBE7_ECOBD	tr|A0A140NBE7|A0A140NBE7_ECOBD	>tr|A0A140NBE7|A0A140NBE7_ECOBD Formate acetyltransferase OS=Escherichia coli (strain B / BL21-DE3) GN=ECBD_2692 PE=4 SV=1	A0A140NBE7	Formate acetyltransferase	1	7	6	11.1	9.6	85.356	760	0	8964800	7				385
tr|A0A140N9W1|A0A140N9W1_ECOBD	tr|A0A140N9W1|A0A140N9W1_ECOBD	>tr|A0A140N9W1|A0A140N9W1_ECOBD Two component heavy metal response transcriptional regulator, winged helix family OS=Escherichia coli (strain B / BL21-DE3) GN=ECBD_3091 PE=4 SV=1	A0A140N9W1	Two component heavy metal response transcriptional regulator, winged helix family	1	3	3	10.6	10.6	25.426	227	0	8822600	4				314
tr|A0A140N9Z6|A0A140N9Z6_ECOBD	tr|A0A140N9Z6|A0A140N9Z6_ECOBD	>tr|A0A140N9Z6|A0A140N9Z6_ECOBD Aldehyde Dehydrogenase OS=Escherichia coli (strain B / BL21-DE3) GN=ECBD_2225 PE=3 SV=1	A0A140N9Z6	Aldehyde Dehydrogenase	1	7	7	18.6	18.6	52.223	479	0	8822300	7				318
tr|A0A140N7R1|A0A140N7R1_ECOBD	tr|A0A140N7R1|A0A140N7R1_ECOBD	>tr|A0A140N7R1|A0A140N7R1_ECOBD Trypanothione synthase OS=Escherichia coli (strain B / BL21-DE3) GN=ECBD_0702 PE=4 SV=1	A0A140N7R1	Trypanothione synthase	1	4	4	11.1	11.1	45.025	386	0	8764500	4				204
tr|A0A140N6N7|A0A140N6N7_ECOBD	tr|A0A140N6N7|A0A140N6N7_ECOBD	>tr|A0A140N6N7|A0A140N6N7_ECOBD Short-chain dehydrogenase/reductase SDR OS=Escherichia coli (strain B / BL21-DE3) GN=ECBD_1020 PE=3 SV=1	A0A140N6N7	Short-chain dehydrogenase/reductase SDR	1	2	2	10	10	27.797	259	0	8753200	2				151
tr|A0A140NA29|A0A140NA29_ECOBD	tr|A0A140NA29|A0A140NA29_ECOBD	>tr|A0A140NA29|A0A140NA29_ECOBD Alanine racemase OS=Escherichia coli (strain B / BL21-DE3) GN=ECBD_2432 PE=3 SV=1	A0A140NA29	Alanine racemase	1	5	5	15.7	15.7	38.844	356	0	8735600	3				320
tr|A0A140NC94|A0A140NC94_ECOBD	tr|A0A140NC94|A0A140NC94_ECOBD	>tr|A0A140NC94|A0A140NC94_ECOBD Alcohol dehydrogenase zinc-binding domain protein OS=Escherichia coli (strain B / BL21-DE3) GN=ECBD_2304 PE=4 SV=1	A0A140NC94	Alcohol dehydrogenase zinc-binding domain protein	1	2	2	7.1	7.1	38.216	350	0	8640600	2				426
tr|A0A140N7W1|A0A140N7W1_ECOBD	tr|A0A140N7W1|A0A140N7W1_ECOBD	>tr|A0A140N7W1|A0A140N7W1_ECOBD Acetyltransferase YpeA OS=Escherichia coli (strain B / BL21-DE3) GN=ypeA PE=3 SV=1	A0A140N7W1	Acetyltransferase YpeA	1	2	2	17.7	17.7	16.325	141	0	8396100	2				212
tr|A0A140NGE1|A0A140NGE1_ECOBD	tr|A0A140NGE1|A0A140NGE1_ECOBD	>tr|A0A140NGE1|A0A140NGE1_ECOBD Fructose-1,6-bisphosphatase class 1 OS=Escherichia coli (strain B / BL21-DE3) GN=fbp PE=3 SV=1	A0A140NGE1	Fructose-1,6-bisphosphatase class 1	1	4	4	12.3	12.3	36.833	332	0	8357600	5				613
tr|A0A140N7E7|A0A140N7E7_ECOBD	tr|A0A140N7E7|A0A140N7E7_ECOBD	>tr|A0A140N7E7|A0A140N7E7_ECOBD Chorismate mutase OS=Escherichia coli (strain B / BL21-DE3) GN=ECBD_1087 PE=4 SV=1	A0A140N7E7	Chorismate mutase	1	5	5	13.7	13.7	43.111	386	0	8328400	4				188
tr|A0A140NA83|A0A140NA83_ECOBD	tr|A0A140NA83|A0A140NA83_ECOBD	>tr|A0A140NA83|A0A140NA83_ECOBD Enoyl-[acyl-carrier-protein] reductase [NADH] OS=Escherichia coli (strain B / BL21-DE3) GN=ECBD_2329 PE=3 SV=1	A0A140NA83	Enoyl-[acyl-carrier-protein] reductase [NADH]	1	2	2	8.8	8.8	27.864	262	0	8314600	1				326
tr|A0A140NB60|A0A140NB60_ECOBD	tr|A0A140NB60|A0A140NB60_ECOBD	>tr|A0A140NB60|A0A140NB60_ECOBD RNA polymerase-associated protein RapA OS=Escherichia coli (strain B / BL21-DE3) GN=rapA PE=3 SV=1	A0A140NB60	RNA polymerase-associated protein RapA	1	11	11	12.6	12.6	109.77	968	0	8272900	12				375
tr|A0A140NGS7|A0A140NGS7_ECOBD	tr|A0A140NGS7|A0A140NGS7_ECOBD	>tr|A0A140NGS7|A0A140NGS7_ECOBD ABC transporter related OS=Escherichia coli (strain B / BL21-DE3) GN=ECBD_3943 PE=4 SV=1	A0A140NGS7	ABC transporter related	1	8	8	17.5	17.5	56.744	510	0	8265900	9				624
tr|A0A140NFE9|A0A140NFE9_ECOBD	tr|A0A140NFE9|A0A140NFE9_ECOBD	>tr|A0A140NFE9|A0A140NFE9_ECOBD Outer membrane chaperone Skp (OmpH) OS=Escherichia coli (strain B / BL21-DE3) GN=ECBD_3441 PE=3 SV=1	A0A140NFE9	Outer membrane chaperone Skp (OmpH)	1	3	3	24.8	24.8	17.688	161	0	8171600	3				588
tr|A0A140N8Q9|A0A140N8Q9_ECOBD	tr|A0A140N8Q9|A0A140N8Q9_ECOBD	>tr|A0A140N8Q9|A0A140N8Q9_ECOBD Asparagine--tRNA ligase OS=Escherichia coli (strain B / BL21-DE3) GN=asnS PE=3 SV=1	A0A140N8Q9	Asparagine--tRNA ligase	1	7	7	17	17	52.57	466	0	8032600	6				255
tr|A0A140N3Q3|A0A140N3Q3_ECOBD	tr|A0A140N3Q3|A0A140N3Q3_ECOBD	>tr|A0A140N3Q3|A0A140N3Q3_ECOBD L-lactate dehydrogenase OS=Escherichia coli (strain B / BL21-DE3) GN=lldD PE=3 SV=1	A0A140N3Q3	L-lactate dehydrogenase	1	5	5	18.7	18.7	42.728	396	0	7981900	4				62
tr|A0A140N8E4|A0A140N8E4_ECOBD	tr|A0A140N8E4|A0A140N8E4_ECOBD	>tr|A0A140N8E4|A0A140N8E4_ECOBD UPF0283 membrane protein YcjF OS=Escherichia coli (strain B / BL21-DE3) GN=ycjF PE=3 SV=1	A0A140N8E4	UPF0283 membrane protein YcjF	1	2	2	9.3	9.3	39.392	353	0	7899300	3				233
tr|A0A140N4M9|A0A140N4M9_ECOBD	tr|A0A140N4M9|A0A140N4M9_ECOBD	>tr|A0A140N4M9|A0A140N4M9_ECOBD Protein Smg OS=Escherichia coli (strain B / BL21-DE3) GN=smg PE=3 SV=1	A0A140N4M9	Protein Smg	1	1	1	9.6	9.6	18.51	157	0	7528200	1				80
tr|A0A140N5F4|A0A140N5F4_ECOBD	tr|A0A140N5F4|A0A140N5F4_ECOBD	>tr|A0A140N5F4|A0A140N5F4_ECOBD Polyribonucleotide nucleotidyltransferase OS=Escherichia coli (strain B / BL21-DE3) GN=pnp PE=3 SV=1	A0A140N5F4	Polyribonucleotide nucleotidyltransferase	1	6	6	12	12	77.1	711	0	7510400	8				107
tr|A0A140N6T7|A0A140N6T7_ECOBD	tr|A0A140N6T7|A0A140N6T7_ECOBD	>tr|A0A140N6T7|A0A140N6T7_ECOBD 50S ribosomal protein L19 OS=Escherichia coli (strain B / BL21-DE3) GN=rplS PE=3 SV=1	A0A140N6T7	50S ribosomal protein L19	1	2	2	24.3	24.3	13.133	115	0	7339200	3				155
tr|A0A140SS61|A0A140SS61_ECOBD	tr|A0A140SS61|A0A140SS61_ECOBD	>tr|A0A140SS61|A0A140SS61_ECOBD Regulator of sigma D OS=Escherichia coli (strain B / BL21-DE3) GN=rsd PE=3 SV=1	A0A140SS61	Regulator of sigma D	1	2	2	12	12	18.243	158	0	7251200	2				640
tr|A0A140ND70|A0A140ND70_ECOBD	tr|A0A140ND70|A0A140ND70_ECOBD	>tr|A0A140ND70|A0A140ND70_ECOBD Efflux transporter, RND family, MFP subunit OS=Escherichia coli (strain B / BL21-DE3) GN=ECBD_3193 PE=3 SV=1	A0A140ND70	Efflux transporter, RND family, MFP subunit	1	4	4	16.1	16.1	42.196	397	0	7227200	4				487
tr|A0A140SSA5|A0A140SSA5_ECOBD	tr|A0A140SSA5|A0A140SSA5_ECOBD	>tr|A0A140SSA5|A0A140SSA5_ECOBD ATP-dependent RNA helicase RhlB OS=Escherichia coli (strain B / BL21-DE3) GN=rhlB PE=3 SV=1	A0A140SSA5	ATP-dependent RNA helicase RhlB	1	4	4	12.4	12.4	47.125	421	0	7175600	5				651
tr|A0A140NH65|A0A140NH65_ECOBD	tr|A0A140NH65|A0A140NH65_ECOBD	>tr|A0A140NH65|A0A140NH65_ECOBD 60 kDa chaperonin OS=Escherichia coli (strain B / BL21-DE3) GN=groL PE=3 SV=1	A0A140NH65	60 kDa chaperonin	1	7	7	21.7	21.7	57.328	548	0	7001800	6				629
tr|A0A140NAN5|A0A140NAN5_ECOBD	tr|A0A140NAN5|A0A140NAN5_ECOBD	>tr|A0A140NAN5|A0A140NAN5_ECOBD Porin Gram-negative type OS=Escherichia coli (strain B / BL21-DE3) GN=ECBD_2666 PE=3 SV=1	A0A140NAN5	Porin Gram-negative type	1	5	5	13	13	39.333	362	0	6810800	5				347
tr|A0A140NBF7|A0A140NBF7_ECOBD	tr|A0A140NBF7|A0A140NBF7_ECOBD	>tr|A0A140NBF7|A0A140NBF7_ECOBD Catalase OS=Escherichia coli (strain B / BL21-DE3) GN=ECBD_1913 PE=3 SV=1	A0A140NBF7	Catalase	1	9	9	14.5	14.5	84.16	753	0	6759300	9				388
tr|A0A140NBT7|A0A140NBT7_ECOBD	tr|A0A140NBT7|A0A140NBT7_ECOBD	>tr|A0A140NBT7|A0A140NBT7_ECOBD Transcriptional regulator, AraC family OS=Escherichia coli (strain B / BL21-DE3) GN=ECBD_1950 PE=4 SV=1	A0A140NBT7	Transcriptional regulator, AraC family	1	2	2	6.9	6.9	34.929	303	0	6594400	2				405
tr|A0A140N9S7|A0A140N9S7_ECOBD	tr|A0A140N9S7|A0A140N9S7_ECOBD	>tr|A0A140N9S7|A0A140N9S7_ECOBD Anaerobic glycerol-3-phosphate dehydrogenase subunit B OS=Escherichia coli (strain B / BL21-DE3) GN=glpB PE=3 SV=1	A0A140N9S7	Anaerobic glycerol-3-phosphate dehydrogenase subunit B	1	3	3	10.7	10.7	45.324	419	0	6544400	3				308
tr|A0A140ND10|A0A140ND10_ECOBD	tr|A0A140ND10|A0A140ND10_ECOBD	>tr|A0A140ND10|A0A140ND10_ECOBD Peptidyl-prolyl cis-trans isomerase OS=Escherichia coli (strain B / BL21-DE3) GN=ECBD_3133 PE=3 SV=1	A0A140ND10	Peptidyl-prolyl cis-trans isomerase	1	2	2	13.4	13.4	18.153	164	0	6454800	2				477
tr|A0A140NDR8|A0A140NDR8_ECOBD	tr|A0A140NDR8|A0A140NDR8_ECOBD	>tr|A0A140NDR8|A0A140NDR8_ECOBD Ubiquinone/menaquinone biosynthesis C-methyltransferase UbiE OS=Escherichia coli (strain B / BL21-DE3) GN=ubiE PE=3 SV=1	A0A140NDR8	Ubiquinone/menaquinone biosynthesis C-methyltransferase UbiE	1	3	3	15.1	15.1	28.085	251	0	6436500	3				516
tr|A0A140N989|A0A140N989_ECOBD	tr|A0A140N989|A0A140N989_ECOBD	>tr|A0A140N989|A0A140N989_ECOBD ATP-dependent RNA helicase SrmB OS=Escherichia coli (strain B / BL21-DE3) GN=srmB PE=3 SV=1	A0A140N989	ATP-dependent RNA helicase SrmB	1	7	7	18.2	18.2	49.898	444	0	6343500	8				274
tr|A0A140NGU5|A0A140NGU5_ECOBD	tr|A0A140NGU5|A0A140NGU5_ECOBD	>tr|A0A140NGU5|A0A140NGU5_ECOBD Acetyl-coenzyme A synthetase OS=Escherichia coli (strain B / BL21-DE3) GN=acs PE=3 SV=1	A0A140NGU5	Acetyl-coenzyme A synthetase	1	4	4	9.4	9.4	72.093	652	0	6290300	4				625
tr|A0A140ND85|A0A140ND85_ECOBD	tr|A0A140ND85|A0A140ND85_ECOBD	>tr|A0A140ND85|A0A140ND85_ECOBD Phosphate-specific transport system accessory protein PhoU OS=Escherichia coli (strain B / BL21-DE3) GN=ECBD_4308 PE=3 SV=1	A0A140ND85	Phosphate-specific transport system accessory protein PhoU	1	2	2	13.3	13.3	27.417	241	0	6286100	3				489
tr|A0A140NCS1|A0A140NCS1_ECOBD	tr|A0A140NCS1|A0A140NCS1_ECOBD	>tr|A0A140NCS1|A0A140NCS1_ECOBD N-acetylmuramoyl-L-alanine amidase OS=Escherichia coli (strain B / BL21-DE3) GN=ECBD_3865 PE=4 SV=1	A0A140NCS1	N-acetylmuramoyl-L-alanine amidase	1	1	1	1.3	1.3	47.98	445	0.0034662	6249000	0				456
tr|A0A140NC35|A0A140NC35_ECOBD	tr|A0A140NC35|A0A140NC35_ECOBD	>tr|A0A140NC35|A0A140NC35_ECOBD Aspartate kinase OS=Escherichia coli (strain B / BL21-DE3) GN=ECBD_3616 PE=4 SV=1	A0A140NC35	Aspartate kinase	1	7	7	9.4	9.4	89.05	820	0	6182200	6				420
tr|A0A140N3X8|A0A140N3X8_ECOBD	tr|A0A140N3X8|A0A140N3X8_ECOBD	>tr|A0A140N3X8|A0A140N3X8_ECOBD L-threonine dehydratase catabolic TdcB OS=Escherichia coli (strain B / BL21-DE3) GN=ECBD_0623 PE=3 SV=1	A0A140N3X8	L-threonine dehydratase catabolic TdcB	1	4	4	12.8	12.8	35.232	329	0	6155800	4				66
tr|A0A140N9N6|A0A140N9N6_ECOBD	tr|A0A140N9N6|A0A140N9N6_ECOBD	>tr|A0A140N9N6|A0A140N9N6_ECOBD Ferredoxin, 2Fe-2S type, ISC system OS=Escherichia coli (strain B / BL21-DE3) GN=ECBD_1159 PE=4 SV=1	A0A140N9N6	Ferredoxin, 2Fe-2S type, ISC system	1	1	1	10.8	10.8	12.331	111	0	6103500	2				300
tr|A0A140N906|A0A140N906_ECOBD	tr|A0A140N906|A0A140N906_ECOBD	>tr|A0A140N906|A0A140N906_ECOBD RNA-directed DNA polymerase OS=Escherichia coli (strain B / BL21-DE3) GN=ECBD_2766 PE=4 SV=1	A0A140N906	RNA-directed DNA polymerase	1	1	1	3.1	3.1	36.423	320	0.0019084	5928400	1				268
tr|A0A140N3E6|A0A140N3E6_ECOBD	tr|A0A140N3E6|A0A140N3E6_ECOBD	>tr|A0A140N3E6|A0A140N3E6_ECOBD Glutamate-ammonia-ligase adenylyltransferase OS=Escherichia coli (strain B / BL21-DE3) GN=glnE PE=3 SV=1	A0A140N3E6	Glutamate-ammonia-ligase adenylyltransferase	1	8	8	11.1	11.1	108.39	946	0	5831700	8				58
tr|A0A140ND98|A0A140ND98_ECOBD	tr|A0A140ND98|A0A140ND98_ECOBD	>tr|A0A140ND98|A0A140ND98_ECOBD Isoleucine--tRNA ligase OS=Escherichia coli (strain B / BL21-DE3) GN=ileS PE=3 SV=1	A0A140ND98	Isoleucine--tRNA ligase	1	11	11	12.5	12.5	104.31	938	0	5755200	8				490		2					23
tr|A0A140NBA5|A0A140NBA5_ECOBD	tr|A0A140NBA5|A0A140NBA5_ECOBD	>tr|A0A140NBA5|A0A140NBA5_ECOBD 30S ribosomal protein S1 OS=Escherichia coli (strain B / BL21-DE3) GN=ECBD_2684 PE=3 SV=1	A0A140NBA5	30S ribosomal protein S1	1	5	5	11.5	11.5	61.157	557	0	5686800	5				379
tr|A0A140N6W9|A0A140N6W9_ECOBD	tr|A0A140N6W9|A0A140N6W9_ECOBD	>tr|A0A140N6W9|A0A140N6W9_ECOBD Alanine--tRNA ligase OS=Escherichia coli (strain B / BL21-DE3) GN=alaS PE=3 SV=1	A0A140N6W9	Alanine--tRNA ligase	1	8	8	9.9	9.9	96.03	876	0	5675400	8				159
tr|A0A140NF36|A0A140NF36_ECOBD	tr|A0A140NF36|A0A140NF36_ECOBD	>tr|A0A140NF36|A0A140NF36_ECOBD Uncharacterized protein OS=Escherichia coli (strain B / BL21-DE3) GN=ECBD_3349 PE=4 SV=1	A0A140NF36	Uncharacterized protein	1	4	4	15.6	15.6	25.212	231	0	5606800	4				571
tr|A0A140NEY2|A0A140NEY2_ECOBD	tr|A0A140NEY2|A0A140NEY2_ECOBD	>tr|A0A140NEY2|A0A140NEY2_ECOBD Maltoporin OS=Escherichia coli (strain B / BL21-DE3) GN=lamB PE=2 SV=1	A0A140NEY2	Maltoporin	1	2	2	6.5	6.5	49.912	446	0	5603000	2				562
tr|A0A140N9T9|A0A140N9T9_ECOBD	tr|A0A140N9T9|A0A140N9T9_ECOBD	>tr|A0A140N9T9|A0A140N9T9_ECOBD Uncharacterized protein OS=Escherichia coli (strain B / BL21-DE3) GN=ECBD_1317 PE=4 SV=1	A0A140N9T9	Uncharacterized protein	1	1	1	13.8	13.8	10.318	94	0	5601900	1				311
tr|A0A140N3B4|A0A140N3B4_ECOBD	tr|A0A140N3B4|A0A140N3B4_ECOBD	>tr|A0A140N3B4|A0A140N3B4_ECOBD Uronate isomerase OS=Escherichia coli (strain B / BL21-DE3) GN=uxaC PE=3 SV=1	A0A140N3B4	Uronate isomerase	1	6	6	14.5	14.5	53.987	470	0	5553400	3				56
tr|A0A140NFB9|A0A140NFB9_ECOBD;tr|A0A140NBW0|A0A140NBW0_ECOBD	tr|A0A140NFB9|A0A140NFB9_ECOBD	>tr|A0A140NFB9|A0A140NFB9_ECOBD Formate dehydrogenase, alpha subunit OS=Escherichia coli (strain B / BL21-DE3) GN=ECBD_4131 PE=3 SV=1	A0A140NFB9	Formate dehydrogenase, alpha subunit	2	9	9	11.3	11.3	112.55	1016	0	5466000	9				584
tr|A0A140N9P4|A0A140N9P4_ECOBD	tr|A0A140N9P4|A0A140N9P4_ECOBD	>tr|A0A140N9P4|A0A140N9P4_ECOBD Dual-specificity RNA methyltransferase RlmN OS=Escherichia coli (strain B / BL21-DE3) GN=rlmN PE=3 SV=1	A0A140N9P4	Dual-specificity RNA methyltransferase RlmN	1	6	6	18.5	18.5	43.085	384	0	5464100	5				303
tr|A0A140N6P6|A0A140N6P6_ECOBD	tr|A0A140N6P6|A0A140N6P6_ECOBD	>tr|A0A140N6P6|A0A140N6P6_ECOBD D-isomer specific 2-hydroxyacid dehydrogenase NAD-binding OS=Escherichia coli (strain B / BL21-DE3) GN=ECBD_0825 PE=3 SV=1	A0A140N6P6	D-isomer specific 2-hydroxyacid dehydrogenase NAD-binding	1	3	3	8	8	44.175	410	0.0018797	5403500	3				153
tr|A0A140NBM7|A0A140NBM7_ECOBD	tr|A0A140NBM7|A0A140NBM7_ECOBD	>tr|A0A140NBM7|A0A140NBM7_ECOBD Leucine--tRNA ligase OS=Escherichia coli (strain B / BL21-DE3) GN=leuS PE=3 SV=1	A0A140NBM7	Leucine--tRNA ligase	1	4	4	6.7	6.7	97.248	860	0	5382700	4				394
tr|A0A140NDJ6|A0A140NDJ6_ECOBD	tr|A0A140NDJ6|A0A140NDJ6_ECOBD	>tr|A0A140NDJ6|A0A140NDJ6_ECOBD Isochorismatase hydrolase OS=Escherichia coli (strain B / BL21-DE3) GN=ECBD_2698 PE=4 SV=1	A0A140NDJ6	Isochorismatase hydrolase	1	2	2	13.5	13.5	23.1	208	0	5375900	2				506
tr|A0A140N2M6|A0A140N2M6_ECOBD	tr|A0A140N2M6|A0A140N2M6_ECOBD	>tr|A0A140N2M6|A0A140N2M6_ECOBD Three-deoxy-D-manno-octulosonic-acid transferase domain protein OS=Escherichia coli (strain B / BL21-DE3) GN=ECBD_0093 PE=4 SV=1	A0A140N2M6	Three-deoxy-D-manno-octulosonic-acid transferase domain protein	1	2	2	7.3	7.3	47.306	425	0	5341000	2				44
tr|A0A140NHM8|A0A140NHM8_ECOBD	tr|A0A140NHM8|A0A140NHM8_ECOBD	>tr|A0A140NHM8|A0A140NHM8_ECOBD Soluble pyridine nucleotide transhydrogenase OS=Escherichia coli (strain B / BL21-DE3) GN=sthA PE=3 SV=1	A0A140NHM8	Soluble pyridine nucleotide transhydrogenase	1	5	5	12.4	12.4	51.576	466	0	5252100	4				633
tr|A0A140N823|A0A140N823_ECOBD	tr|A0A140N823|A0A140N823_ECOBD	>tr|A0A140N823|A0A140N823_ECOBD Transcriptional regulator, LysR family OS=Escherichia coli (strain B / BL21-DE3) GN=ECBD_0681 PE=4 SV=1	A0A140N823	Transcriptional regulator, LysR family	1	1	1	2.9	2.9	35.314	310	0.0094192	5240700	1				219
tr|A0A140NB49|A0A140NB49_ECOBD	tr|A0A140NB49|A0A140NB49_ECOBD	>tr|A0A140NB49|A0A140NB49_ECOBD Uncharacterized protein OS=Escherichia coli (strain B / BL21-DE3) GN=ECBD_1714 PE=4 SV=1	A0A140NB49	Uncharacterized protein	1	1	1	10.9	10.9	14.983	137	0.0019531	5065800	1				372
tr|A0A140N8Q6|A0A140N8Q6_ECOBD	tr|A0A140N8Q6|A0A140N8Q6_ECOBD	>tr|A0A140N8Q6|A0A140N8Q6_ECOBD 2-dehydro-3-deoxyphosphooctonate aldolase OS=Escherichia coli (strain B / BL21-DE3) GN=kdsA PE=3 SV=1	A0A140N8Q6	2-dehydro-3-deoxyphosphooctonate aldolase	1	4	4	25.7	25.7	30.832	284	0	5044500	5				254
tr|A0A140N6W3|A0A140N6W3_ECOBD	tr|A0A140N6W3|A0A140N6W3_ECOBD	>tr|A0A140N6W3|A0A140N6W3_ECOBD PTSINtr with GAF domain, PtsP OS=Escherichia coli (strain B / BL21-DE3) GN=ECBD_0896 PE=4 SV=1	A0A140N6W3	PTSINtr with GAF domain, PtsP	1	8	8	14.7	14.7	83.725	748	0	5032800	7				157
tr|A0A140N821|A0A140N821_ECOBD	tr|A0A140N821|A0A140N821_ECOBD	>tr|A0A140N821|A0A140N821_ECOBD Fructose-bisphosphate aldolase, class II OS=Escherichia coli (strain B / BL21-DE3) GN=ECBD_0813 PE=3 SV=1	A0A140N821	Fructose-bisphosphate aldolase, class II	1	2	2	8.6	8.6	39.147	359	0	4972500	2				218
tr|A0A140NCY5|A0A140NCY5_ECOBD	tr|A0A140NCY5|A0A140NCY5_ECOBD	>tr|A0A140NCY5|A0A140NCY5_ECOBD Thiamine-monophosphate kinase OS=Escherichia coli (strain B / BL21-DE3) GN=thiL PE=3 SV=1	A0A140NCY5	Thiamine-monophosphate kinase	1	3	3	15.4	15.4	35.07	325	0	4952900	3				471
tr|A0A140NDJ4|A0A140NDJ4_ECOBD	tr|A0A140NDJ4|A0A140NDJ4_ECOBD	>tr|A0A140NDJ4|A0A140NDJ4_ECOBD Ribosomal protein S12 methylthiotransferase RimO OS=Escherichia coli (strain B / BL21-DE3) GN=rimO PE=3 SV=1	A0A140NDJ4	Ribosomal protein S12 methylthiotransferase RimO	1	4	4	16.8	16.8	49.581	441	0	4939600	4				505
tr|A0A140N4P1|A0A140N4P1_ECOBD	tr|A0A140N4P1|A0A140N4P1_ECOBD	>tr|A0A140N4P1|A0A140N4P1_ECOBD RNA polymerase sigma factor RpoH OS=Escherichia coli (strain B / BL21-DE3) GN=rpoH PE=3 SV=1	A0A140N4P1	RNA polymerase sigma factor RpoH	1	2	2	6.7	6.7	32.468	284	0	4891600	3				82
tr|A0A140NGV6|A0A140NGV6_ECOBD	tr|A0A140NGV6|A0A140NGV6_ECOBD	>tr|A0A140NGV6|A0A140NGV6_ECOBD Valine--tRNA ligase OS=Escherichia coli (strain B / BL21-DE3) GN=valS PE=3 SV=1	A0A140NGV6	Valine--tRNA ligase	1	13	13	15.5	15.5	108.15	951	0	4879300	10				626
tr|A0A140N2U8|A0A140N2U8_ECOBD	tr|A0A140N2U8|A0A140N2U8_ECOBD	>tr|A0A140N2U8|A0A140N2U8_ECOBD Glycine--tRNA ligase beta subunit OS=Escherichia coli (strain B / BL21-DE3) GN=glyS PE=3 SV=1	A0A140N2U8	Glycine--tRNA ligase beta subunit	1	6	6	9.6	9.6	76.812	689	0	4851900	5				48
tr|A0A140NAU8|A0A140NAU8_ECOBD	tr|A0A140NAU8|A0A140NAU8_ECOBD	>tr|A0A140NAU8|A0A140NAU8_ECOBD Ribosomal-protein-alanine N-acetyltransferase OS=Escherichia coli (strain B / BL21-DE3) GN=ECBD_2534 PE=4 SV=1	A0A140NAU8	Ribosomal-protein-alanine N-acetyltransferase	1	4	4	18	18	22.688	194	0	4848000	4				359
tr|A0A140N8M0|A0A140N8M0_ECOBD	tr|A0A140N8M0|A0A140N8M0_ECOBD	>tr|A0A140N8M0|A0A140N8M0_ECOBD Regulator of competence-specific genes OS=Escherichia coli (strain B / BL21-DE3) GN=ECBD_2635 PE=4 SV=1	A0A140N8M0	Regulator of competence-specific genes	1	3	3	13.9	13.9	24.147	209	0	4843100	3				244
tr|A0A140NCS6|A0A140NCS6_ECOBD	tr|A0A140NCS6|A0A140NCS6_ECOBD	>tr|A0A140NCS6|A0A140NCS6_ECOBD Ubiquinol oxidase subunit 2 OS=Escherichia coli (strain B / BL21-DE3) GN=ECBD_3226 PE=3 SV=1	A0A140NCS6	Ubiquinol oxidase subunit 2	1	1	1	8.6	8.6	34.955	315	0	4839000	1				457
tr|A0A140N8S8|A0A140N8S8_ECOBD	tr|A0A140N8S8|A0A140N8S8_ECOBD	>tr|A0A140N8S8|A0A140N8S8_ECOBD Lysine--tRNA ligase OS=Escherichia coli (strain B / BL21-DE3) GN=lysS PE=3 SV=1	A0A140N8S8	Lysine--tRNA ligase	1	13	7	32.7	20.8	57.603	505	0	4836100	8				257
tr|A0A140NAN3|A0A140NAN3_ECOBD	tr|A0A140NAN3|A0A140NAN3_ECOBD	>tr|A0A140NAN3|A0A140NAN3_ECOBD Isocitrate dehydrogenase [NADP] OS=Escherichia coli (strain B / BL21-DE3) GN=ECBD_2463 PE=3 SV=1	A0A140NAN3	Isocitrate dehydrogenase [NADP]	1	6	6	14.2	14.2	45.769	416	0	4804000	9				345
tr|A0A140NFM7|A0A140NFM7_ECOBD	tr|A0A140NFM7|A0A140NFM7_ECOBD	>tr|A0A140NFM7|A0A140NFM7_ECOBD 50S ribosomal protein L1 OS=Escherichia coli (strain B / BL21-DE3) GN=rplA PE=3 SV=1	A0A140NFM7	50S ribosomal protein L1	1	1	1	5.6	5.6	24.729	234	0	4802200	1				595
tr|A0A140NE54|A0A140NE54_ECOBD	tr|A0A140NE54|A0A140NE54_ECOBD	>tr|A0A140NE54|A0A140NE54_ECOBD UPF0250 protein YbeD OS=Escherichia coli (strain B / BL21-DE3) GN=ybeD PE=3 SV=1	A0A140NE54	UPF0250 protein YbeD	1	1	1	17.2	17.2	9.8272	87	0	4691100	1				539
tr|A0A140N7T4|A0A140N7T4_ECOBD	tr|A0A140N7T4|A0A140N7T4_ECOBD	>tr|A0A140N7T4|A0A140N7T4_ECOBD DNA topoisomerase 4 subunit A OS=Escherichia coli (strain B / BL21-DE3) GN=parC PE=3 SV=1	A0A140N7T4	DNA topoisomerase 4 subunit A	1	4	4	7.4	7.4	83.839	752	0	4598200	5				207
tr|A0A140NAN4|A0A140NAN4_ECOBD	tr|A0A140NAN4|A0A140NAN4_ECOBD	>tr|A0A140NAN4|A0A140NAN4_ECOBD Lipopolysaccharide biosynthesis protein OS=Escherichia coli (strain B / BL21-DE3) GN=ECBD_1632 PE=4 SV=1	A0A140NAN4	Lipopolysaccharide biosynthesis protein	1	3	3	8.6	8.6	36.366	326	0	4565500	3				346
tr|A0A140NBF4|A0A140NBF4_ECOBD	tr|A0A140NBF4|A0A140NBF4_ECOBD	>tr|A0A140NBF4|A0A140NBF4_ECOBD Succinate--CoA ligase [ADP-forming] subunit beta OS=Escherichia coli (strain B / BL21-DE3) GN=sucC PE=3 SV=1	A0A140NBF4	Succinate--CoA ligase [ADP-forming] subunit beta	1	4	4	12.4	12.4	41.392	388	0	4541200	4				387
tr|A0A140N8C8|A0A140N8C8_ECOBD	tr|A0A140N8C8|A0A140N8C8_ECOBD	>tr|A0A140N8C8|A0A140N8C8_ECOBD SH3 domain protein OS=Escherichia coli (strain B / BL21-DE3) GN=ECBD_0686 PE=4 SV=1	A0A140N8C8	SH3 domain protein	1	1	1	5.3	5.3	23.076	206	0.0096154	4365400	1				229
tr|A0A140N5I2|A0A140N5I2_ECOBD	tr|A0A140N5I2|A0A140N5I2_ECOBD	>tr|A0A140N5I2|A0A140N5I2_ECOBD Malate dehydrogenase (Oxaloacetate-decarboxylating) (NADP(+)), Phosphate acetyltransferase OS=Escherichia coli (strain B / BL21-DE3) GN=ECBD_1227 PE=4 SV=1	A0A140N5I2	Malate dehydrogenase (Oxaloacetate-decarboxylating) (NADP(+)), Phosphate acetyltransferase	1	7	7	13.2	13.2	82.446	759	0	4344000	7				111
tr|A0A140NHK8|A0A140NHK8_ECOBD	tr|A0A140NHK8|A0A140NHK8_ECOBD	>tr|A0A140NHK8|A0A140NHK8_ECOBD Uroporphyrinogen-III synthase OS=Escherichia coli (strain B / BL21-DE3) GN=ECBD_4238 PE=4 SV=1	A0A140NHK8	Uroporphyrinogen-III synthase	1	4	4	23.2	23.2	27.812	246	0	4337100	4				632
tr|A0A140N9F5|A0A140N9F5_ECOBD	tr|A0A140N9F5|A0A140N9F5_ECOBD	>tr|A0A140N9F5|A0A140N9F5_ECOBD Outer membrane protein assembly factor BamB OS=Escherichia coli (strain B / BL21-DE3) GN=bamB PE=3 SV=1	A0A140N9F5	Outer membrane protein assembly factor BamB	1	2	2	8.7	8.7	41.857	392	0	4272000	3				285
tr|A0A140NDV9|A0A140NDV9_ECOBD	tr|A0A140NDV9|A0A140NDV9_ECOBD	>tr|A0A140NDV9|A0A140NDV9_ECOBD Transaldolase OS=Escherichia coli (strain B / BL21-DE3) GN=tal PE=3 SV=1	A0A140NDV9	Transaldolase	1	4	4	12.9	12.9	35.249	317	0	4206400	4				524
tr|A0A140N420|A0A140N420_ECOBD	tr|A0A140N420|A0A140N420_ECOBD	>tr|A0A140N420|A0A140N420_ECOBD L-fucose isomerase OS=Escherichia coli (strain B / BL21-DE3) GN=fucI PE=3 SV=1	A0A140N420	L-fucose isomerase	1	3	3	7.8	7.8	65.034	591	0	4179200	3				68
tr|A0A140N8N3|A0A140N8N3_ECOBD	tr|A0A140N8N3|A0A140N8N3_ECOBD	>tr|A0A140N8N3|A0A140N8N3_ECOBD UTP--glucose-1-phosphate uridylyltransferase OS=Escherichia coli (strain B / BL21-DE3) GN=ECBD_2386 PE=3 SV=1	A0A140N8N3	UTP--glucose-1-phosphate uridylyltransferase	1	2	2	7.3	7.3	32.942	302	0	4152500	2				248
tr|A0A140NCK9|A0A140NCK9_ECOBD	tr|A0A140NCK9|A0A140NCK9_ECOBD	>tr|A0A140NCK9|A0A140NCK9_ECOBD UDP-2,3-diacylglucosamine hydrolase OS=Escherichia coli (strain B / BL21-DE3) GN=lpxH PE=3 SV=1	A0A140NCK9	UDP-2,3-diacylglucosamine hydrolase	1	2	2	8.8	8.8	26.871	240	0	4140100	2				446
tr|A0A140N7U7|A0A140N7U7_ECOBD	tr|A0A140N7U7|A0A140N7U7_ECOBD	>tr|A0A140N7U7|A0A140N7U7_ECOBD Transcriptional regulator, AraC family OS=Escherichia coli (strain B / BL21-DE3) GN=ECBD_0730 PE=4 SV=1	A0A140N7U7	Transcriptional regulator, AraC family	1	1	1	3.1	3.1	36.028	318	0.0018416	4067300	1				208
tr|A0A140N7J9|A0A140N7J9_ECOBD	tr|A0A140N7J9|A0A140N7J9_ECOBD	>tr|A0A140N7J9|A0A140N7J9_ECOBD Acetyl-CoA carboxylase, biotin carboxylase OS=Escherichia coli (strain B / BL21-DE3) GN=ECBD_0489 PE=4 SV=1	A0A140N7J9	Acetyl-CoA carboxylase, biotin carboxylase	1	5	5	14.5	14.5	49.32	449	0	4048800	5				196
tr|A0A140NC19|A0A140NC19_ECOBD	tr|A0A140NC19|A0A140NC19_ECOBD	>tr|A0A140NC19|A0A140NC19_ECOBD GTP cyclohydrolase 1 type 2 homolog OS=Escherichia coli (strain B / BL21-DE3) GN=ECBD_2951 PE=3 SV=1	A0A140NC19	GTP cyclohydrolase 1 type 2 homolog	1	1	1	6.1	6.1	26.908	247	0.0033389	4039300	1				418
tr|A0A140NB50|A0A140NB50_ECOBD	tr|A0A140NB50|A0A140NB50_ECOBD	>tr|A0A140NB50|A0A140NB50_ECOBD Cell division topological specificity factor OS=Escherichia coli (strain B / BL21-DE3) GN=minE PE=3 SV=1	A0A140NB50	Cell division topological specificity factor	1	1	1	9.1	9.1	10.235	88	0.0033956	4038200	1				373
tr|A0A140NE26|A0A140NE26_ECOBD	tr|A0A140NE26|A0A140NE26_ECOBD	>tr|A0A140NE26|A0A140NE26_ECOBD Site-specific DNA-methyltransferase (Adenine-specific) OS=Escherichia coli (strain B / BL21-DE3) GN=ECBD_3681 PE=4 SV=1	A0A140NE26	Site-specific DNA-methyltransferase (Adenine-specific)	1	4	4	9.3	9.3	59.28	529	0	3990500	3				534
tr|A0A140N8N4|A0A140N8N4_ECOBD	tr|A0A140N8N4|A0A140N8N4_ECOBD	>tr|A0A140N8N4|A0A140N8N4_ECOBD Phenylalanine--tRNA ligase beta subunit OS=Escherichia coli (strain B / BL21-DE3) GN=pheT PE=3 SV=1	A0A140N8N4	Phenylalanine--tRNA ligase beta subunit	1	5	5	5.2	5.2	87.377	795	0	3986200	3				249
tr|A0A140N6K2|A0A140N6K2_ECOBD	tr|A0A140N6K2|A0A140N6K2_ECOBD	>tr|A0A140N6K2|A0A140N6K2_ECOBD N-succinylarginine dihydrolase OS=Escherichia coli (strain B / BL21-DE3) GN=astB PE=3 SV=1	A0A140N6K2	N-succinylarginine dihydrolase	1	1	1	2.5	2.5	49.313	447	0.0048544	3945100	2				145
tr|A0A140N731|A0A140N731_ECOBD	tr|A0A140N731|A0A140N731_ECOBD	>tr|A0A140N731|A0A140N731_ECOBD Cytoskeleton protein RodZ OS=Escherichia coli (strain B / BL21-DE3) GN=rodZ PE=3 SV=1	A0A140N731	Cytoskeleton protein RodZ	1	2	2	9.2	9.2	36.172	337	0	3892800	2				167
tr|A0A140NFP9|A0A140NFP9_ECOBD	tr|A0A140NFP9|A0A140NFP9_ECOBD	>tr|A0A140NFP9|A0A140NFP9_ECOBD Aconitate hydratase B OS=Escherichia coli (strain B / BL21-DE3) GN=ECBD_3501 PE=3 SV=1	A0A140NFP9	Aconitate hydratase B	1	9	9	9.7	9.7	93.497	865	0	3880000	9				596
sp|C5WBK5|TRMA_ECOBD	sp|C5WBK5|TRMA_ECOBD	>sp|C5WBK5|TRMA_ECOBD tRNA/tmRNA (uracil-C(5))-methyltransferase OS=Escherichia coli (strain B / BL21-DE3) GN=trmA PE=3 SV=1	C5WBK5	tRNA/tmRNA (uracil-C(5))-methyltransferase	1	2	2	9	9	41.966	366	0	3790500	2				33
tr|A0A140N5E1|A0A140N5E1_ECOBD	tr|A0A140N5E1|A0A140N5E1_ECOBD	>tr|A0A140N5E1|A0A140N5E1_ECOBD Ribulose-phosphate 3-epimerase OS=Escherichia coli (strain B / BL21-DE3) GN=ECBD_0361 PE=3 SV=1	A0A140N5E1	Ribulose-phosphate 3-epimerase	1	1	1	11.1	11.1	24.554	225	0	3774700	1				103
tr|A0A140N7V5|A0A140N7V5_ECOBD	tr|A0A140N7V5|A0A140N7V5_ECOBD	>tr|A0A140N7V5|A0A140N7V5_ECOBD Transcriptional regulator, LysR family OS=Escherichia coli (strain B / BL21-DE3) GN=ECBD_1371 PE=4 SV=1	A0A140N7V5	Transcriptional regulator, LysR family	1	4	4	14.4	14.4	34.609	312	0	3756100	4				210
tr|A0A140NGG3|A0A140NGG3_ECOBD	tr|A0A140NGG3|A0A140NGG3_ECOBD	>tr|A0A140NGG3|A0A140NGG3_ECOBD Two component transcriptional regulator, winged helix family OS=Escherichia coli (strain B / BL21-DE3) GN=ECBD_3619 PE=4 SV=1	A0A140NGG3	Two component transcriptional regulator, winged helix family	1	1	1	3.4	3.4	27.292	238	0.0034423	3619500	1				615
tr|A0A140N8K0|A0A140N8K0_ECOBD	tr|A0A140N8K0|A0A140N8K0_ECOBD	>tr|A0A140N8K0|A0A140N8K0_ECOBD Carboxymuconolactone decarboxylase OS=Escherichia coli (strain B / BL21-DE3) GN=ECBD_1891 PE=4 SV=1	A0A140N8K0	Carboxymuconolactone decarboxylase	1	1	1	4.4	4.4	20.533	182	0.0032895	3601000	1				241
tr|A0A140NCE9|A0A140NCE9_ECOBD	tr|A0A140NCE9|A0A140NCE9_ECOBD	>tr|A0A140NCE9|A0A140NCE9_ECOBD Malate synthase OS=Escherichia coli (strain B / BL21-DE3) GN=ECBD_4023 PE=3 SV=1	A0A140NCE9	Malate synthase	1	5	5	10.9	10.9	60.272	533	0	3588600	5				436
tr|A0A140NFE4|A0A140NFE4_ECOBD	tr|A0A140NFE4|A0A140NFE4_ECOBD	>tr|A0A140NFE4|A0A140NFE4_ECOBD Xanthine/uracil/vitamin C permease OS=Escherichia coli (strain B / BL21-DE3) GN=ECBD_3968 PE=4 SV=1	A0A140NFE4	Xanthine/uracil/vitamin C permease	1	1	1	4.5	4.5	45.711	449	0	3585500	1				587
tr|A0A140N7E6|A0A140N7E6_ECOBD	tr|A0A140N7E6|A0A140N7E6_ECOBD	>tr|A0A140N7E6|A0A140N7E6_ECOBD Threonine--tRNA ligase OS=Escherichia coli (strain B / BL21-DE3) GN=thrS PE=3 SV=1	A0A140N7E6	Threonine--tRNA ligase	1	5	5	8.1	8.1	74.013	642	0	3559000	6				187
tr|A0A140N8J0|A0A140N8J0_ECOBD	tr|A0A140N8J0|A0A140N8J0_ECOBD	>tr|A0A140N8J0|A0A140N8J0_ECOBD PTS system, fructose subfamily, IIC subunit OS=Escherichia coli (strain B / BL21-DE3) GN=ECBD_1491 PE=4 SV=1	A0A140N8J0	PTS system, fructose subfamily, IIC subunit	1	2	2	4.6	4.6	57.518	563	0	3529100	2				239
tr|A0A140NA87|A0A140NA87_ECOBD	tr|A0A140NA87|A0A140NA87_ECOBD	>tr|A0A140NA87|A0A140NA87_ECOBD Diguanylate cyclase OS=Escherichia coli (strain B / BL21-DE3) GN=ECBD_2104 PE=4 SV=1	A0A140NA87	Diguanylate cyclase	1	2	2	7.8	7.8	33.892	296	0	3523100	2				329
tr|A0A140N8D2|A0A140N8D2_ECOBD	tr|A0A140N8D2|A0A140N8D2_ECOBD	>tr|A0A140N8D2|A0A140N8D2_ECOBD Peptidase M48 Ste24p OS=Escherichia coli (strain B / BL21-DE3) GN=ECBD_0802 PE=3 SV=1	A0A140N8D2	Peptidase M48 Ste24p	1	2	2	9.9	9.9	26.842	252	0	3499100	2				230
tr|A0A140NE79|A0A140NE79_ECOBD	tr|A0A140NE79|A0A140NE79_ECOBD	>tr|A0A140NE79|A0A140NE79_ECOBD MscS Mechanosensitive ion channel OS=Escherichia coli (strain B / BL21-DE3) GN=ECBD_2815 PE=4 SV=1	A0A140NE79	MscS Mechanosensitive ion channel	1	1	1	1.6	1.6	81.903	741	0.009539	3438400	1				541
tr|A0A140N8P0|A0A140N8P0_ECOBD	tr|A0A140N8P0|A0A140N8P0_ECOBD	>tr|A0A140N8P0|A0A140N8P0_ECOBD RecBCD enzyme subunit RecC OS=Escherichia coli (strain B / BL21-DE3) GN=recC PE=3 SV=1	A0A140N8P0	RecBCD enzyme subunit RecC	1	7	7	7.1	7.1	128.86	1122	0	3401200	6				252
tr|A0A140NAE6|A0A140NAE6_ECOBD	tr|A0A140NAE6|A0A140NAE6_ECOBD	>tr|A0A140NAE6|A0A140NAE6_ECOBD Extracellular solute-binding protein family 1 OS=Escherichia coli (strain B / BL21-DE3) GN=ECBD_2307 PE=4 SV=1	A0A140NAE6	Extracellular solute-binding protein family 1	1	5	5	15.3	15.3	46.778	430	0	3400300	5				338
tr|A0A140ND59|A0A140ND59_ECOBD	tr|A0A140ND59|A0A140ND59_ECOBD	>tr|A0A140ND59|A0A140ND59_ECOBD Aspartate--ammonia ligase OS=Escherichia coli (strain B / BL21-DE3) GN=asnA PE=3 SV=1	A0A140ND59	Aspartate--ammonia ligase	1	3	3	12.1	12.1	36.623	330	0	3377400	3				485
tr|A0A140NGH2|A0A140NGH2_ECOBD	tr|A0A140NGH2|A0A140NGH2_ECOBD	>tr|A0A140NGH2|A0A140NGH2_ECOBD ABC transporter related OS=Escherichia coli (strain B / BL21-DE3) GN=ECBD_3629 PE=4 SV=1	A0A140NGH2	ABC transporter related	1	4	4	8.5	8.5	62.442	555	0	3326100	4				618
tr|A0A140NF20|A0A140NF20_ECOBD	tr|A0A140NF20|A0A140NF20_ECOBD	>tr|A0A140NF20|A0A140NF20_ECOBD Transcriptional regulator, IclR family OS=Escherichia coli (strain B / BL21-DE3) GN=ECBD_3311 PE=4 SV=1	A0A140NF20	Transcriptional regulator, IclR family	1	4	4	14.6	14.6	31.767	281	0	3318900	4				568
tr|A0A140NDH1|A0A140NDH1_ECOBD	tr|A0A140NDH1|A0A140NDH1_ECOBD	>tr|A0A140NDH1|A0A140NDH1_ECOBD Glutamate-1-semialdehyde 2,1-aminomutase OS=Escherichia coli (strain B / BL21-DE3) GN=hemL PE=3 SV=1	A0A140NDH1	Glutamate-1-semialdehyde 2,1-aminomutase	1	1	1	2.1	2.1	45.356	426	0.0035907	3306300	1				502
tr|A0A140N6E0|A0A140N6E0_ECOBD	tr|A0A140N6E0|A0A140N6E0_ECOBD	>tr|A0A140N6E0|A0A140N6E0_ECOBD Integral membrane protein TerC OS=Escherichia coli (strain B / BL21-DE3) GN=ECBD_1826 PE=4 SV=1	A0A140N6E0	Integral membrane protein TerC	1	1	1	2.1	2.1	56.527	518	0	3228300	1				137
tr|A0A140NI27|A0A140NI27_ECOBD	tr|A0A140NI27|A0A140NI27_ECOBD	>tr|A0A140NI27|A0A140NI27_ECOBD Lysophospholipase OS=Escherichia coli (strain B / BL21-DE3) GN=ECBD_4213 PE=4 SV=1	A0A140NI27	Lysophospholipase	1	2	2	9.4	9.4	38.978	340	0	3196800	3				635
tr|A0A140N6B7|A0A140N6B7_ECOBD	tr|A0A140N6B7|A0A140N6B7_ECOBD	>tr|A0A140N6B7|A0A140N6B7_ECOBD Exonuclease RNase T and DNA polymerase III OS=Escherichia coli (strain B / BL21-DE3) GN=ECBD_1796 PE=4 SV=1	A0A140N6B7	Exonuclease RNase T and DNA polymerase III	1	1	1	6.4	6.4	25.115	220	0	3154000	1				132
tr|A0A140NCT8|A0A140NCT8_ECOBD	tr|A0A140NCT8|A0A140NCT8_ECOBD	>tr|A0A140NCT8|A0A140NCT8_ECOBD Dihydroxyacetone kinase, phosphotransfer subunit OS=Escherichia coli (strain B / BL21-DE3) GN=ECBD_2424 PE=3 SV=1	A0A140NCT8	Dihydroxyacetone kinase, phosphotransfer subunit	1	2	2	8.1	8.1	51.448	472	0	3125400	2				462
tr|A0A140NEK5|A0A140NEK5_ECOBD	tr|A0A140NEK5|A0A140NEK5_ECOBD	>tr|A0A140NEK5|A0A140NEK5_ECOBD Cobalamin synthesis protein P47K OS=Escherichia coli (strain B / BL21-DE3) GN=ECBD_3678 PE=4 SV=1	A0A140NEK5	Cobalamin synthesis protein P47K	1	1	1	3.1	3.1	35.692	318	0	3092400	1				551
tr|A0A140N494|A0A140N494_ECOBD	tr|A0A140N494|A0A140N494_ECOBD	>tr|A0A140N494|A0A140N494_ECOBD Serine O-acetyltransferase OS=Escherichia coli (strain B / BL21-DE3) GN=ECBD_0118 PE=4 SV=1	A0A140N494	Serine O-acetyltransferase	1	2	2	11.7	11.7	29.316	273	0	3038600	2				70
tr|A0A140NAY8|A0A140NAY8_ECOBD	tr|A0A140NAY8|A0A140NAY8_ECOBD	>tr|A0A140NAY8|A0A140NAY8_ECOBD Diguanylate cyclase with GAF sensor OS=Escherichia coli (strain B / BL21-DE3) GN=ECBD_1851 PE=4 SV=1	A0A140NAY8	Diguanylate cyclase with GAF sensor	1	3	3	10.3	10.3	38.547	341	0	3020800	3				366
tr|A0A140NC11|A0A140NC11_ECOBD	tr|A0A140NC11|A0A140NC11_ECOBD	>tr|A0A140NC11|A0A140NC11_ECOBD Peptidoglycan-associated lipoprotein OS=Escherichia coli (strain B / BL21-DE3) GN=ECBD_2919 PE=3 SV=1	A0A140NC11	Peptidoglycan-associated lipoprotein	1	2	2	20.8	20.8	18.824	173	0	3005200	2				416
tr|A0A140N9G2|A0A140N9G2_ECOBD	tr|A0A140N9G2|A0A140N9G2_ECOBD	>tr|A0A140N9G2|A0A140N9G2_ECOBD Succinate--CoA ligase [ADP-forming] subunit alpha OS=Escherichia coli (strain B / BL21-DE3) GN=ECBD_2932 PE=3 SV=1	A0A140N9G2	Succinate--CoA ligase [ADP-forming] subunit alpha	1	2	2	12.5	12.5	29.777	289	0	2993200	2				288
tr|A0A140NEW0|A0A140NEW0_ECOBD	tr|A0A140NEW0|A0A140NEW0_ECOBD	>tr|A0A140NEW0|A0A140NEW0_ECOBD Extracellular solute-binding protein family 5 OS=Escherichia coli (strain B / BL21-DE3) GN=ECBD_3210 PE=4 SV=1	A0A140NEW0	Extracellular solute-binding protein family 5	1	1	1	1.6	1.6	64.893	566	0.0019305	2983800	1				559
tr|A0A140NDC1|A0A140NDC1_ECOBD	tr|A0A140NDC1|A0A140NDC1_ECOBD	>tr|A0A140NDC1|A0A140NDC1_ECOBD UPF0227 protein YcfP OS=Escherichia coli (strain B / BL21-DE3) GN=ycfP PE=3 SV=1	A0A140NDC1	UPF0227 protein YcfP	1	1	1	7.2	7.2	21.212	180	0.0048465	2979400	1				495
tr|A0A140NCT9|A0A140NCT9_ECOBD	tr|A0A140NCT9|A0A140NCT9_ECOBD	>tr|A0A140NCT9|A0A140NCT9_ECOBD Alpha amylase catalytic region OS=Escherichia coli (strain B / BL21-DE3) GN=ECBD_2308 PE=4 SV=1	A0A140NCT9	Alpha amylase catalytic region	1	1	1	1.6	1.6	64.216	559	0.0019157	2978700	1				463
tr|A0A140N666|A0A140N666_ECOBD	tr|A0A140N666|A0A140N666_ECOBD	>tr|A0A140N666|A0A140N666_ECOBD Aminotransferase class I and II OS=Escherichia coli (strain B / BL21-DE3) GN=ECBD_0162 PE=4 SV=1	A0A140N666	Aminotransferase class I and II	1	3	3	8.6	8.6	46.712	417	0	2963600	2				124
tr|A0A140NFF3|A0A140NFF3_ECOBD	tr|A0A140NFF3|A0A140NFF3_ECOBD	>tr|A0A140NFF3|A0A140NFF3_ECOBD Phosphoheptose isomerase OS=Escherichia coli (strain B / BL21-DE3) GN=gmhA PE=3 SV=1	A0A140NFF3	Phosphoheptose isomerase	1	2	2	9.9	9.9	20.815	192	0.0034843	2961400	2				589
tr|A0A140N201|A0A140N201_ECOBD	tr|A0A140N201|A0A140N201_ECOBD	>tr|A0A140N201|A0A140N201_ECOBD PTS system, mannitol-specific IIC subunit OS=Escherichia coli (strain B / BL21-DE3) GN=ECBD_0129 PE=4 SV=1	A0A140N201	PTS system, mannitol-specific IIC subunit	1	3	3	6.4	6.4	67.971	637	0	2935100	2				37
tr|A0A140NC22|A0A140NC22_ECOBD	tr|A0A140NC22|A0A140NC22_ECOBD	>tr|A0A140NC22|A0A140NC22_ECOBD TonB-dependent receptor plug OS=Escherichia coli (strain B / BL21-DE3) GN=ECBD_2144 PE=3 SV=1	A0A140NC22	TonB-dependent receptor plug	1	6	6	11.9	11.9	89.286	790	0	2894800	5				419
tr|A0A140ND56|A0A140ND56_ECOBD	tr|A0A140ND56|A0A140ND56_ECOBD	>tr|A0A140ND56|A0A140ND56_ECOBD Citrate synthase OS=Escherichia coli (strain B / BL21-DE3) GN=ECBD_3324 PE=3 SV=1	A0A140ND56	Citrate synthase	1	4	4	15.2	15.2	43.103	389	0	2870300	3				483
tr|A0A140NE48|A0A140NE48_ECOBD	tr|A0A140NE48|A0A140NE48_ECOBD	>tr|A0A140NE48|A0A140NE48_ECOBD Isoaspartyl dipeptidase OS=Escherichia coli (strain B / BL21-DE3) GN=ECBD_3703 PE=3 SV=1	A0A140NE48	Isoaspartyl dipeptidase	1	2	2	3.8	3.8	41.083	390	0.0018727	2861800	1				538
tr|A0A140N7Q1|A0A140N7Q1_ECOBD	tr|A0A140N7Q1|A0A140N7Q1_ECOBD	>tr|A0A140N7Q1|A0A140N7Q1_ECOBD Uridine kinase OS=Escherichia coli (strain B / BL21-DE3) GN=udk PE=3 SV=1	A0A140N7Q1	Uridine kinase	1	2	2	11.3	11.3	24.353	213	0.0033278	2754200	2				202
tr|A0A140N6I5|A0A140N6I5_ECOBD	tr|A0A140N6I5|A0A140N6I5_ECOBD	>tr|A0A140N6I5|A0A140N6I5_ECOBD Selenide, water dikinase OS=Escherichia coli (strain B / BL21-DE3) GN=selD PE=3 SV=1	A0A140N6I5	Selenide, water dikinase	1	2	2	6.3	6.3	36.673	347	0.0018832	2729400	2				143
tr|A0A140NBT3|A0A140NBT3_ECOBD	tr|A0A140NBT3|A0A140NBT3_ECOBD	>tr|A0A140NBT3|A0A140NBT3_ECOBD Helicase c2 OS=Escherichia coli (strain B / BL21-DE3) GN=ECBD_2824 PE=4 SV=1	A0A140NBT3	Helicase c2	1	4	4	6.3	6.3	86.554	761	0	2647400	4				404
tr|A0A140N2P2|A0A140N2P2_ECOBD	tr|A0A140N2P2|A0A140N2P2_ECOBD	>tr|A0A140N2P2|A0A140N2P2_ECOBD Rhodanese domain protein OS=Escherichia coli (strain B / BL21-DE3) GN=ECBD_0114 PE=4 SV=1	A0A140N2P2	Rhodanese domain protein	1	1	1	10.5	10.5	15.596	143	0.0035524	2641600	1				45
tr|A0A140NAM8|A0A140NAM8_ECOBD	tr|A0A140NAM8|A0A140NAM8_ECOBD	>tr|A0A140NAM8|A0A140NAM8_ECOBD Glutamate 5-kinase OS=Escherichia coli (strain B / BL21-DE3) GN=proB PE=3 SV=1	A0A140NAM8	Glutamate 5-kinase	1	2	2	5.2	5.2	39.056	367	0	2626600	2				343
tr|A0A140SS75|A0A140SS75_ECOBD	tr|A0A140SS75|A0A140SS75_ECOBD	>tr|A0A140SS75|A0A140SS75_ECOBD ATP-dependent 6-phosphofructokinase OS=Escherichia coli (strain B / BL21-DE3) GN=pfkA PE=3 SV=1	A0A140SS75	ATP-dependent 6-phosphofructokinase	1	2	2	5.9	5.9	34.842	320	0	2617200	2				642
tr|A0A140NDC7|A0A140NDC7_ECOBD	tr|A0A140NDC7|A0A140NDC7_ECOBD	>tr|A0A140NDC7|A0A140NDC7_ECOBD Protein translocase subunit SecD OS=Escherichia coli (strain B / BL21-DE3) GN=secD PE=3 SV=1	A0A140NDC7	Protein translocase subunit SecD	1	2	2	3.8	3.8	65.167	604	0.0035714	2616600	1				496
tr|A0A140N9X9|A0A140N9X9_ECOBD	tr|A0A140N9X9|A0A140N9X9_ECOBD	>tr|A0A140N9X9|A0A140N9X9_ECOBD Glutaredoxin OS=Escherichia coli (strain B / BL21-DE3) GN=ECBD_1989 PE=3 SV=1	A0A140N9X9	Glutaredoxin	1	1	1	7	7	12.879	115	0.0095541	2558900	1				315
tr|A0A140NCD7|A0A140NCD7_ECOBD	tr|A0A140NCD7|A0A140NCD7_ECOBD	>tr|A0A140NCD7|A0A140NCD7_ECOBD Glucose-6-phosphate isomerase OS=Escherichia coli (strain B / BL21-DE3) GN=pgi PE=3 SV=1	A0A140NCD7	Glucose-6-phosphate isomerase	1	4	4	10	10	61.529	549	0	2546600	4				434
tr|A0A140N9I6|A0A140N9I6_ECOBD	tr|A0A140N9I6|A0A140N9I6_ECOBD	>tr|A0A140N9I6|A0A140N9I6_ECOBD ROK family protein OS=Escherichia coli (strain B / BL21-DE3) GN=ECBD_2052 PE=4 SV=1	A0A140N9I6	ROK family protein	1	2	2	6.2	6.2	44.316	406	0	2544300	2				292
tr|A0A140NCZ1|A0A140NCZ1_ECOBD	tr|A0A140NCZ1|A0A140NCZ1_ECOBD	>tr|A0A140NCZ1|A0A140NCZ1_ECOBD Thioesterase superfamily protein OS=Escherichia coli (strain B / BL21-DE3) GN=ECBD_2369 PE=4 SV=1	A0A140NCZ1	Thioesterase superfamily protein	1	1	1	10.6	10.6	14.23	132	0.0034542	2534500	1				472
tr|A0A140N2B1|A0A140N2B1_ECOBD	tr|A0A140N2B1|A0A140N2B1_ECOBD	>tr|A0A140N2B1|A0A140N2B1_ECOBD Glutathione-disulfide reductase OS=Escherichia coli (strain B / BL21-DE3) GN=ECBD_0241 PE=3 SV=1	A0A140N2B1	Glutathione-disulfide reductase	1	2	2	12.2	12.2	48.742	450	0	2515000	2				38
tr|A0A140NCR0|A0A140NCR0_ECOBD	tr|A0A140NCR0|A0A140NCR0_ECOBD	>tr|A0A140NCR0|A0A140NCR0_ECOBD Ribonuclease R OS=Escherichia coli (strain B / BL21-DE3) GN=rnr PE=3 SV=1	A0A140NCR0	Ribonuclease R	1	3	3	4.7	4.7	92.108	813	0	2513400	3				452
tr|A0A140N6W8|A0A140N6W8_ECOBD	tr|A0A140N6W8|A0A140N6W8_ECOBD	>tr|A0A140N6W8|A0A140N6W8_ECOBD 30S ribosomal protein S7 OS=Escherichia coli (strain B / BL21-DE3) GN=rpsG PE=3 SV=1	A0A140N6W8	30S ribosomal protein S7	1	2	2	22.4	22.4	17.604	156	0	2507200	2				158
tr|A0A140N7C4|A0A140N7C4_ECOBD	tr|A0A140N7C4|A0A140N7C4_ECOBD	>tr|A0A140N7C4|A0A140N7C4_ECOBD Phosphoribosylglycinamide formyltransferase OS=Escherichia coli (strain B / BL21-DE3) GN=purN PE=3 SV=1	A0A140N7C4	Phosphoribosylglycinamide formyltransferase	1	2	2	11.3	11.3	23.252	212	0	2449500	2				182
tr|A0A140NFX2|A0A140NFX2_ECOBD	tr|A0A140NFX2|A0A140NFX2_ECOBD	>tr|A0A140NFX2|A0A140NFX2_ECOBD Probable phosphoglycerate mutase GpmB OS=Escherichia coli (strain B / BL21-DE3) GN=gpmB PE=3 SV=1	A0A140NFX2	Probable phosphoglycerate mutase GpmB	1	2	2	13	13	24.065	215	0	2418500	2				604
tr|A0A140N5U1|A0A140N5U1_ECOBD	tr|A0A140N5U1|A0A140N5U1_ECOBD	>tr|A0A140N5U1|A0A140N5U1_ECOBD Serine transporter OS=Escherichia coli (strain B / BL21-DE3) GN=ECBD_0932 PE=4 SV=1	A0A140N5U1	Serine transporter	1	2	2	3.5	3.5	46.906	429	0	2416200	2				115
tr|A0A140N7A8|A0A140N7A8_ECOBD	tr|A0A140N7A8|A0A140N7A8_ECOBD	>tr|A0A140N7A8|A0A140N7A8_ECOBD Dyp-type peroxidase family OS=Escherichia coli (strain B / BL21-DE3) GN=ECBD_1251 PE=4 SV=1	A0A140N7A8	Dyp-type peroxidase family	1	3	3	19.4	19.4	33.084	299	0	2388700	3				180
tr|A0A140NC56|A0A140NC56_ECOBD	tr|A0A140NC56|A0A140NC56_ECOBD	>tr|A0A140NC56|A0A140NC56_ECOBD Purine nucleoside phosphorylase DeoD-type OS=Escherichia coli (strain B / BL21-DE3) GN=deoD PE=3 SV=1	A0A140NC56	Purine nucleoside phosphorylase DeoD-type	1	2	2	10	10	25.936	239	0.0019646	2376400	2				422
tr|A0A140NAK9|A0A140NAK9_ECOBD	tr|A0A140NAK9|A0A140NAK9_ECOBD	>tr|A0A140NAK9|A0A140NAK9_ECOBD Transcriptional regulator, AraC family OS=Escherichia coli (strain B / BL21-DE3) GN=ECBD_3357 PE=4 SV=1	A0A140NAK9	Transcriptional regulator, AraC family	1	1	1	5.3	5.3	33.628	283	0.0019011	2371800	2				341
tr|A0A140NDV1|A0A140NDV1_ECOBD	tr|A0A140NDV1|A0A140NDV1_ECOBD	>tr|A0A140NDV1|A0A140NDV1_ECOBD 50S ribosomal protein L9 OS=Escherichia coli (strain B / BL21-DE3) GN=rplI PE=3 SV=1	A0A140NDV1	50S ribosomal protein L9	1	2	2	13.4	13.4	15.769	149	0.0018762	2366100	2				521
tr|A0A140N3P8|A0A140N3P8_ECOBD	tr|A0A140N3P8|A0A140N3P8_ECOBD	>tr|A0A140N3P8|A0A140N3P8_ECOBD Aerobic respiration control sensor protein OS=Escherichia coli (strain B / BL21-DE3) GN=ECBD_0532 PE=4 SV=1	A0A140N3P8	Aerobic respiration control sensor protein	1	3	3	5.7	5.7	87.982	778	0	2360300	4				61
tr|A0A140N993|A0A140N993_ECOBD	tr|A0A140N993|A0A140N993_ECOBD	>tr|A0A140N993|A0A140N993_ECOBD NAD(P)H dehydrogenase (quinone) OS=Escherichia coli (strain B / BL21-DE3) GN=ECBD_2590 PE=3 SV=1	A0A140N993	NAD(P)H dehydrogenase (quinone)	1	2	2	13.1	13.1	20.845	198	0.0036697	2334800	2				275
tr|A0A140SS76|A0A140SS76_ECOBD	tr|A0A140SS76|A0A140SS76_ECOBD	>tr|A0A140SS76|A0A140SS76_ECOBD Bifunctional purine biosynthesis protein PurH OS=Escherichia coli (strain B / BL21-DE3) GN=purH PE=3 SV=1	A0A140SS76	Bifunctional purine biosynthesis protein PurH	1	3	3	5.9	5.9	57.329	529	0	2333900	3				643
tr|A0A140NB38|A0A140NB38_ECOBD	tr|A0A140NB38|A0A140NB38_ECOBD	>tr|A0A140NB38|A0A140NB38_ECOBD 2-dehydro-3-deoxyphosphogluconate aldolase/4-hydroxy-2-oxoglutarate aldolase OS=Escherichia coli (strain B / BL21-DE3) GN=ECBD_1789 PE=4 SV=1	A0A140NB38	2-dehydro-3-deoxyphosphogluconate aldolase/4-hydroxy-2-oxoglutarate aldolase	1	1	1	7.5	7.5	22.284	213	0	2327600	1				370
tr|A0A140NBF1|A0A140NBF1_ECOBD	tr|A0A140NBF1|A0A140NBF1_ECOBD	>tr|A0A140NBF1|A0A140NBF1_ECOBD Glucans biosynthesis protein G OS=Escherichia coli (strain B / BL21-DE3) GN=mdoG PE=3 SV=1	A0A140NBF1	Glucans biosynthesis protein G	1	3	3	6.7	6.7	57.912	511	0	2316400	3				386
tr|A0A140N751|A0A140N751_ECOBD	tr|A0A140N751|A0A140N751_ECOBD	>tr|A0A140N751|A0A140N751_ECOBD Uracil phosphoribosyltransferase OS=Escherichia coli (strain B / BL21-DE3) GN=upp PE=3 SV=1	A0A140N751	Uracil phosphoribosyltransferase	1	2	2	8.7	8.7	22.533	208	0.0035149	2315200	2				170
tr|A0A140ND47|A0A140ND47_ECOBD	tr|A0A140ND47|A0A140ND47_ECOBD	>tr|A0A140ND47|A0A140ND47_ECOBD Oligosaccharide/H+ symporter, major facilitator superfamily (MFS) OS=Escherichia coli (strain B / BL21-DE3) GN=ECBD_3314 PE=4 SV=1	A0A140ND47	Oligosaccharide/H+ symporter, major facilitator superfamily (MFS)	1	1	1	1.9	1.9	46.503	417	0.0035587	2306700	1				481
tr|A0A140N903|A0A140N903_ECOBD	tr|A0A140N903|A0A140N903_ECOBD	>tr|A0A140N903|A0A140N903_ECOBD PTS system, glucose-specific IIBC subunit OS=Escherichia coli (strain B / BL21-DE3) GN=ECBD_2500 PE=4 SV=1	A0A140N903	PTS system, glucose-specific IIBC subunit	1	1	1	2.5	2.5	50.676	477	0	2297600	1				267
tr|A0A140NG17|A0A140NG17_ECOBD	tr|A0A140NG17|A0A140NG17_ECOBD	>tr|A0A140NG17|A0A140NG17_ECOBD Transcriptional regulator, AraC family OS=Escherichia coli (strain B / BL21-DE3) GN=ECBD_3624 PE=4 SV=1	A0A140NG17	Transcriptional regulator, AraC family	1	2	2	6.2	6.2	33.144	289	0.001912	2274600	2				607
tr|A0A140N3S1|A0A140N3S1_ECOBD	tr|A0A140N3S1|A0A140N3S1_ECOBD	>tr|A0A140N3S1|A0A140N3S1_ECOBD Uncharacterized protein OS=Escherichia coli (strain B / BL21-DE3) GN=ECBD_0562 PE=4 SV=1	A0A140N3S1	Uncharacterized protein	1	1	1	12.4	12.4	10.784	97	0.0033784	2274500	1				63
tr|A0A140NBC1|A0A140NBC1_ECOBD	tr|A0A140NBC1|A0A140NBC1_ECOBD	>tr|A0A140NBC1|A0A140NBC1_ECOBD HTH-type transcriptional repressor PurR OS=Escherichia coli (strain B / BL21-DE3) GN=purR PE=3 SV=1	A0A140NBC1	HTH-type transcriptional repressor PurR	1	3	3	12.3	12.3	38.174	341	0	2264400	3				381
tr|A0A140NDW9|A0A140NDW9_ECOBD	tr|A0A140NDW9|A0A140NDW9_ECOBD	>tr|A0A140NDW9|A0A140NDW9_ECOBD 2,3,4,5-tetrahydropyridine-2,6-dicarboxylate N-succinyltransferase OS=Escherichia coli (strain B / BL21-DE3) GN=dapD PE=3 SV=1	A0A140NDW9	2,3,4,5-tetrahydropyridine-2,6-dicarboxylate N-succinyltransferase	1	2	2	7.7	7.7	29.892	274	0	2263400	1				525
tr|A0A140NFZ9|A0A140NFZ9_ECOBD	tr|A0A140NFZ9|A0A140NFZ9_ECOBD	>tr|A0A140NFZ9|A0A140NFZ9_ECOBD Chaperone protein DnaJ OS=Escherichia coli (strain B / BL21-DE3) GN=dnaJ PE=3 SV=1	A0A140NFZ9	Chaperone protein DnaJ	1	4	4	13.6	13.6	41.025	376	0	2217100	3				605
tr|A0A140N319|A0A140N319_ECOBD	tr|A0A140N319|A0A140N319_ECOBD	>tr|A0A140N319|A0A140N319_ECOBD RNase adapter protein RapZ OS=Escherichia coli (strain B / BL21-DE3) GN=rapZ PE=3 SV=1	A0A140N319	RNase adapter protein RapZ	1	2	2	9.5	9.5	32.492	284	0	2204600	1				52
tr|A0A140N702|A0A140N702_ECOBD	tr|A0A140N702|A0A140N702_ECOBD	>tr|A0A140N702|A0A140N702_ECOBD NAD(P) transhydrogenase subunit alpha OS=Escherichia coli (strain B / BL21-DE3) GN=ECBD_2043 PE=3 SV=1	A0A140N702	NAD(P) transhydrogenase subunit alpha	1	2	2	5.7	5.7	54.653	510	0	2139200	2				163
tr|A0A140NBJ5|A0A140NBJ5_ECOBD	tr|A0A140NBJ5|A0A140NBJ5_ECOBD	>tr|A0A140NBJ5|A0A140NBJ5_ECOBD Outer membrane lipoprotein RcsF OS=Escherichia coli (strain B / BL21-DE3) GN=rcsF PE=3 SV=1	A0A140NBJ5	Outer membrane lipoprotein RcsF	1	1	1	7.5	7.5	14.163	134	0.0018553	2080200	1				390
tr|A0A140N9T2|A0A140N9T2_ECOBD	tr|A0A140N9T2|A0A140N9T2_ECOBD	>tr|A0A140N9T2|A0A140N9T2_ECOBD 2,3-dihydroxybenzoate-AMP ligase OS=Escherichia coli (strain B / BL21-DE3) GN=ECBD_3060 PE=4 SV=1	A0A140N9T2	2,3-dihydroxybenzoate-AMP ligase	1	3	3	5	5	59.108	536	0.0019685	2079400	3				309
tr|A0A140NF19|A0A140NF19_ECOBD	tr|A0A140NF19|A0A140NF19_ECOBD	>tr|A0A140NF19|A0A140NF19_ECOBD Ribokinase OS=Escherichia coli (strain B / BL21-DE3) GN=rbsK PE=3 SV=1	A0A140NF19	Ribokinase	1	2	2	7.1	7.1	32.262	309	0.0019342	2070400	2				567
tr|A0A140NA98|A0A140NA98_ECOBD	tr|A0A140NA98|A0A140NA98_ECOBD	>tr|A0A140NA98|A0A140NA98_ECOBD Lipopolysaccharide assembly protein B OS=Escherichia coli (strain B / BL21-DE3) GN=lapB PE=3 SV=1	A0A140NA98	Lipopolysaccharide assembly protein B	1	2	2	4.1	4.1	44.531	389	0	2046200	2				331
tr|A0A140N692|A0A140N692_ECOBD	tr|A0A140N692|A0A140N692_ECOBD	>tr|A0A140N692|A0A140N692_ECOBD Uncharacterized protein OS=Escherichia coli (strain B / BL21-DE3) GN=ECBD_0183 PE=4 SV=1	A0A140N692	Uncharacterized protein	1	1	1	5.9	5.9	25.663	236	0.0034247	2042800	1				128
tr|A0A140NAC2|A0A140NAC2_ECOBD	tr|A0A140NAC2|A0A140NAC2_ECOBD	>tr|A0A140NAC2|A0A140NAC2_ECOBD Galactose/methyl galactoside import ATP-binding protein MglA OS=Escherichia coli (strain B / BL21-DE3) GN=mglA PE=3 SV=1	A0A140NAC2	Galactose/methyl galactoside import ATP-binding protein MglA	1	2	2	3.4	3.4	56.445	506	0	1976900	2				334
tr|A0A140NDA6|A0A140NDA6_ECOBD	tr|A0A140NDA6|A0A140NDA6_ECOBD	>tr|A0A140NDA6|A0A140NDA6_ECOBD Thioredoxin reductase OS=Escherichia coli (strain B / BL21-DE3) GN=ECBD_2707 PE=3 SV=1	A0A140NDA6	Thioredoxin reductase	1	2	2	5.6	5.6	34.623	321	0.0033898	1965400	2				491
tr|A0A140NBX6|A0A140NBX6_ECOBD	tr|A0A140NBX6|A0A140NBX6_ECOBD	>tr|A0A140NBX6|A0A140NBX6_ECOBD Transcriptional regulator, AraC family OS=Escherichia coli (strain B / BL21-DE3) GN=ECBD_3553 PE=4 SV=1	A0A140NBX6	Transcriptional regulator, AraC family	1	2	2	8.2	8.2	33.384	292	0.0019231	1952900	2				411
tr|A0A140ND16|A0A140ND16_ECOBD	tr|A0A140ND16|A0A140ND16_ECOBD	>tr|A0A140ND16|A0A140ND16_ECOBD TDP-N-acetylfucosamine:lipid II N-acetylfucosaminyltransferase OS=Escherichia coli (strain B / BL21-DE3) GN=wecF PE=3 SV=1	A0A140ND16	TDP-N-acetylfucosamine:lipid II N-acetylfucosaminyltransferase	1	1	1	3.1	3.1	40.546	359	0	1945700	2				478
tr|A0A140N849|A0A140N849_ECOBD	tr|A0A140N849|A0A140N849_ECOBD	>tr|A0A140N849|A0A140N849_ECOBD Aspartate-semialdehyde dehydrogenase OS=Escherichia coli (strain B / BL21-DE3) GN=ECBD_1340 PE=3 SV=1	A0A140N849	Aspartate-semialdehyde dehydrogenase	1	1	1	2.4	2.4	36.364	337	0.0095694	1927000	0				221
tr|A0A140N9S6|A0A140N9S6_ECOBD	tr|A0A140N9S6|A0A140N9S6_ECOBD	>tr|A0A140N9S6|A0A140N9S6_ECOBD Diguanylate cyclase/phosphodiesterase with PAS/PAC sensor(S) OS=Escherichia coli (strain B / BL21-DE3) GN=ECBD_2150 PE=4 SV=1	A0A140N9S6	Diguanylate cyclase/phosphodiesterase with PAS/PAC sensor(S)	1	2	2	2.3	2.3	90.298	799	0	1926600	3				307
tr|A0A140NCW1|A0A140NCW1_ECOBD	tr|A0A140NCW1|A0A140NCW1_ECOBD	>tr|A0A140NCW1|A0A140NCW1_ECOBD Deoxyguanosinetriphosphate triphosphohydrolase OS=Escherichia coli (strain B / BL21-DE3) GN=dgt PE=3 SV=1	A0A140NCW1	Deoxyguanosinetriphosphate triphosphohydrolase	1	1	1	3	3	59.354	505	0.0033557	1905700	1				468
tr|A0A140N6A5|A0A140N6A5_ECOBD	tr|A0A140N6A5|A0A140N6A5_ECOBD	>tr|A0A140N6A5|A0A140N6A5_ECOBD Chaperone protein ClpB OS=Escherichia coli (strain B / BL21-DE3) GN=clpB PE=3 SV=1	A0A140N6A5	Chaperone protein ClpB	1	5	5	8.2	8.2	95.584	857	0	1890900	4				130
tr|A0A140NCM4|A0A140NCM4_ECOBD	tr|A0A140NCM4|A0A140NCM4_ECOBD	>tr|A0A140NCM4|A0A140NCM4_ECOBD Fatty acid metabolism regulator protein OS=Escherichia coli (strain B / BL21-DE3) GN=fadR PE=3 SV=1	A0A140NCM4	Fatty acid metabolism regulator protein	1	3	3	11.7	11.7	26.968	239	0	1864000	3				448
tr|A0A140NG19|A0A140NG19_ECOBD	tr|A0A140NG19|A0A140NG19_ECOBD	>tr|A0A140NG19|A0A140NG19_ECOBD Oxidoreductase FAD/NAD(P)-binding domain protein OS=Escherichia coli (strain B / BL21-DE3) GN=ECBD_4181 PE=4 SV=1	A0A140NG19	Oxidoreductase FAD/NAD(P)-binding domain protein	1	1	1	3.9	3.9	26.242	233	0.0018939	1864000	1				608
tr|A0A140NAN8|A0A140NAN8_ECOBD	tr|A0A140NAN8|A0A140NAN8_ECOBD	>tr|A0A140NAN8|A0A140NAN8_ECOBD Patatin OS=Escherichia coli (strain B / BL21-DE3) GN=ECBD_2388 PE=4 SV=1	A0A140NAN8	Patatin	1	1	1	4.8	4.8	34.355	314	0	1857900	1				348
tr|A0A140NFA7|A0A140NFA7_ECOBD	tr|A0A140NFA7|A0A140NFA7_ECOBD	>tr|A0A140NFA7|A0A140NFA7_ECOBD Methionine import ATP-binding protein MetN OS=Escherichia coli (strain B / BL21-DE3) GN=metN PE=3 SV=1	A0A140NFA7	Methionine import ATP-binding protein MetN	1	1	1	5.2	5.2	37.802	343	0	1857300	1				583
tr|A0A140N2Y3|A0A140N2Y3_ECOBD	tr|A0A140N2Y3|A0A140N2Y3_ECOBD	>tr|A0A140N2Y3|A0A140N2Y3_ECOBD Rod shape-determining protein MreC OS=Escherichia coli (strain B / BL21-DE3) GN=ECBD_0497 PE=4 SV=1	A0A140N2Y3	Rod shape-determining protein MreC	1	2	2	7.1	7.1	39.53	367	0	1853900	2				50
tr|A0A140NDF8|A0A140NDF8_ECOBD	tr|A0A140NDF8|A0A140NDF8_ECOBD	>tr|A0A140NDF8|A0A140NDF8_ECOBD UPF0502 protein YceH OS=Escherichia coli (strain B / BL21-DE3) GN=yceH PE=3 SV=1	A0A140NDF8	UPF0502 protein YceH	1	1	1	7	7	24.177	215	0	1835900	1				500
tr|A0A140NA84|A0A140NA84_ECOBD	tr|A0A140NA84|A0A140NA84_ECOBD	>tr|A0A140NA84|A0A140NA84_ECOBD Phosphate acetyltransferase OS=Escherichia coli (strain B / BL21-DE3) GN=ECBD_1362 PE=3 SV=1	A0A140NA84	Phosphate acetyltransferase	1	3	3	5	5	77.171	714	0	1808400	3				327
tr|A0A140N9Q0|A0A140N9Q0_ECOBD	tr|A0A140N9Q0|A0A140N9Q0_ECOBD	>tr|A0A140N9Q0|A0A140N9Q0_ECOBD Uncharacterized protein OS=Escherichia coli (strain B / BL21-DE3) GN=ECBD_1275 PE=4 SV=1	A0A140N9Q0	Uncharacterized protein	1	1	1	6.2	6.2	12.529	113	0.0080386	1798000	1				304
tr|A0A140N9F1|A0A140N9F1_ECOBD	tr|A0A140N9F1|A0A140N9F1_ECOBD	>tr|A0A140N9F1|A0A140N9F1_ECOBD Membrane protein involved in aromatic hydrocarbon degradation OS=Escherichia coli (strain B / BL21-DE3) GN=ECBD_1316 PE=4 SV=1	A0A140N9F1	Membrane protein involved in aromatic hydrocarbon degradation	1	1	1	3.4	3.4	48.541	446	0	1756600	1				284
tr|A0A140N9G0|A0A140N9G0_ECOBD	tr|A0A140N9G0|A0A140N9G0_ECOBD	>tr|A0A140N9G0|A0A140N9G0_ECOBD Dihydroorotate dehydrogenase (quinone) OS=Escherichia coli (strain B / BL21-DE3) GN=pyrD PE=3 SV=1	A0A140N9G0	Dihydroorotate dehydrogenase (quinone)	1	2	2	3.6	3.6	36.774	336	0	1742200	2				287
tr|A0A140N6B8|A0A140N6B8_ECOBD	tr|A0A140N6B8|A0A140N6B8_ECOBD	>tr|A0A140N6B8|A0A140N6B8_ECOBD Transcriptional regulator, MerR family OS=Escherichia coli (strain B / BL21-DE3) GN=ECBD_1532 PE=4 SV=1	A0A140N6B8	Transcriptional regulator, MerR family	1	2	2	9.1	9.1	27.974	243	0	1737700	2				133
tr|A0A140NFJ1|A0A140NFJ1_ECOBD	tr|A0A140NFJ1|A0A140NFJ1_ECOBD	>tr|A0A140NFJ1|A0A140NFJ1_ECOBD UDP-3-O-(3-hydroxymyristoyl)glucosamine N-acyltransferase OS=Escherichia coli (strain B / BL21-DE3) GN=lpxD PE=3 SV=1	A0A140NFJ1	UDP-3-O-(3-hydroxymyristoyl)glucosamine N-acyltransferase	1	1	1	4.4	4.4	35.98	341	0.0095087	1736800	0				591
tr|A0A140NE18|A0A140NE18_ECOBD	tr|A0A140NE18|A0A140NE18_ECOBD	>tr|A0A140NE18|A0A140NE18_ECOBD Hypoxanthine phosphoribosyltransferase OS=Escherichia coli (strain B / BL21-DE3) GN=ECBD_3494 PE=4 SV=1	A0A140NE18	Hypoxanthine phosphoribosyltransferase	1	1	1	6	6	20.617	182	0	1734300	1				532
tr|A0A140N8G8|A0A140N8G8_ECOBD	tr|A0A140N8G8|A0A140N8G8_ECOBD	>tr|A0A140N8G8|A0A140N8G8_ECOBD UPF0229 protein YeaH OS=Escherichia coli (strain B / BL21-DE3) GN=yeaH PE=3 SV=1	A0A140N8G8	UPF0229 protein YeaH	1	1	1	3	3	49.45	427	0	1705400	1				235
tr|A0A140N8C6|A0A140N8C6_ECOBD	tr|A0A140N8C6|A0A140N8C6_ECOBD	>tr|A0A140N8C6|A0A140N8C6_ECOBD Methionine--tRNA ligase OS=Escherichia coli (strain B / BL21-DE3) GN=metG PE=3 SV=1	A0A140N8C6	Methionine--tRNA ligase	1	2	2	4.3	4.3	76.209	677	0	1619000	2				228
tr|A0A140N9M9|A0A140N9M9_ECOBD	tr|A0A140N9M9|A0A140N9M9_ECOBD	>tr|A0A140N9M9|A0A140N9M9_ECOBD 1,4-dihydroxy-2-naphthoyl-CoA synthase OS=Escherichia coli (strain B / BL21-DE3) GN=menB PE=3 SV=1	A0A140N9M9	1,4-dihydroxy-2-naphthoyl-CoA synthase	1	1	1	3.2	3.2	31.633	285	0.0035336	1612400	1				298
tr|A0A140N4S8|A0A140N4S8_ECOBD	tr|A0A140N4S8|A0A140N4S8_ECOBD	>tr|A0A140N4S8|A0A140N4S8_ECOBD Outer membrane protein assembly factor BamC OS=Escherichia coli (strain B / BL21-DE3) GN=bamC PE=3 SV=1	A0A140N4S8	Outer membrane protein assembly factor BamC	1	2	2	11.6	11.6	36.842	344	0	1610800	1				86
tr|A0A140N6Y5|A0A140N6Y5_ECOBD	tr|A0A140N6Y5|A0A140N6Y5_ECOBD	>tr|A0A140N6Y5|A0A140N6Y5_ECOBD 30S ribosomal protein S10 OS=Escherichia coli (strain B / BL21-DE3) GN=rpsJ PE=3 SV=1	A0A140N6Y5	30S ribosomal protein S10	1	1	1	13.6	13.6	11.735	103	0	1609000	0				160
tr|A0A140NGQ6|A0A140NGQ6_ECOBD	tr|A0A140NGQ6|A0A140NGQ6_ECOBD	>tr|A0A140NGQ6|A0A140NGQ6_ECOBD Integrase family protein OS=Escherichia coli (strain B / BL21-DE3) GN=ECBD_3722 PE=4 SV=1	A0A140NGQ6	Integrase family protein	1	1	1	4.5	4.5	23.116	198	0.0096	1608400	1				623
tr|A0A140NEC8|A0A140NEC8_ECOBD	tr|A0A140NEC8|A0A140NEC8_ECOBD	>tr|A0A140NEC8|A0A140NEC8_ECOBD DNA polymerase III, delta subunit OS=Escherichia coli (strain B / BL21-DE3) GN=ECBD_3011 PE=4 SV=1	A0A140NEC8	DNA polymerase III, delta subunit	1	1	1	2	2	38.685	343	0.0095847	1601200	1				544
tr|A0A140ND02|A0A140ND02_ECOBD	tr|A0A140ND02|A0A140ND02_ECOBD	>tr|A0A140ND02|A0A140ND02_ECOBD Extracellular solute-binding protein family 5 OS=Escherichia coli (strain B / BL21-DE3) GN=ECBD_2379 PE=4 SV=1	A0A140ND02	Extracellular solute-binding protein family 5	1	3	3	4.3	4.3	62.655	558	0	1590400	3				475
tr|A0A140N9T5|A0A140N9T5_ECOBD	tr|A0A140N9T5|A0A140N9T5_ECOBD	>tr|A0A140N9T5|A0A140N9T5_ECOBD NAD-dependent malic enzyme OS=Escherichia coli (strain B / BL21-DE3) GN=maeA PE=3 SV=1	A0A140N9T5	NAD-dependent malic enzyme	1	2	2	3.4	3.4	63.197	565	0.0036298	1576000	2				310
tr|A0A140N7D9|A0A140N7D9_ECOBD	tr|A0A140N7D9|A0A140N7D9_ECOBD	>tr|A0A140N7D9|A0A140N7D9_ECOBD Gamma-aminobutyraldehyde dehydrogenase OS=Escherichia coli (strain B / BL21-DE3) GN=prr PE=3 SV=1	A0A140N7D9	Gamma-aminobutyraldehyde dehydrogenase	1	1	1	1.9	1.9	50.859	474	0.0094937	1561000	1				186
tr|A0A140NB42|A0A140NB42_ECOBD	tr|A0A140NB42|A0A140NB42_ECOBD	>tr|A0A140NB42|A0A140NB42_ECOBD UPF0194 membrane protein YbhG OS=Escherichia coli (strain B / BL21-DE3) GN=ybhG PE=3 SV=1	A0A140NB42	UPF0194 membrane protein YbhG	1	2	2	6.6	6.6	36.285	331	0	1560100	2				371
tr|A0A140NDN8|A0A140NDN8_ECOBD	tr|A0A140NDN8|A0A140NDN8_ECOBD	>tr|A0A140NDN8|A0A140NDN8_ECOBD Transcriptional regulator, LacI family OS=Escherichia coli (strain B / BL21-DE3) GN=ECBD_3537 PE=4 SV=1	A0A140NDN8	Transcriptional regulator, LacI family	1	2	2	3.9	3.9	37.999	334	0.0034904	1546300	2				512
tr|A0A140NET2|A0A140NET2_ECOBD	tr|A0A140NET2|A0A140NET2_ECOBD	>tr|A0A140NET2|A0A140NET2_ECOBD Trigger factor OS=Escherichia coli (strain B / BL21-DE3) GN=tig PE=3 SV=1	A0A140NET2	Trigger factor	1	2	2	6.2	6.2	48.192	432	0	1542800	2				557
tr|A0A140N932|A0A140N932_ECOBD	tr|A0A140N932|A0A140N932_ECOBD	>tr|A0A140N932|A0A140N932_ECOBD CTP synthase OS=Escherichia coli (strain B / BL21-DE3) GN=pyrG PE=3 SV=1	A0A140N932	CTP synthase	1	3	3	5.5	5.5	60.373	545	0.001992	1506100	3				269
tr|A0A140N7I9|A0A140N7I9_ECOBD	tr|A0A140N7I9|A0A140N7I9_ECOBD	>tr|A0A140N7I9|A0A140N7I9_ECOBD Phosphoribosylformylglycinamidine synthase OS=Escherichia coli (strain B / BL21-DE3) GN=purL PE=3 SV=1	A0A140N7I9	Phosphoribosylformylglycinamidine synthase	1	5	5	5.8	5.8	141.41	1295	0	1500400	5				192
tr|A0A140NA85|A0A140NA85_ECOBD	tr|A0A140NA85|A0A140NA85_ECOBD	>tr|A0A140NA85|A0A140NA85_ECOBD dCTP deaminase OS=Escherichia coli (strain B / BL21-DE3) GN=dcd PE=3 SV=1	A0A140NA85	dCTP deaminase	1	1	1	5.7	5.7	21.251	193	0.0035273	1497400	1				328
tr|A0A140N4Z2|A0A140N4Z2_ECOBD	tr|A0A140N4Z2|A0A140N4Z2_ECOBD	>tr|A0A140N4Z2|A0A140N4Z2_ECOBD Alpha/beta hydrolase fold protein OS=Escherichia coli (strain B / BL21-DE3) GN=ECBD_0395 PE=4 SV=1	A0A140N4Z2	Alpha/beta hydrolase fold protein	1	1	1	4.4	4.4	38.495	340	0	1492900	1				88
tr|A0A140N627|A0A140N627_ECOBD	tr|A0A140N627|A0A140N627_ECOBD	>tr|A0A140N627|A0A140N627_ECOBD S-adenosylmethionine synthase OS=Escherichia coli (strain B / BL21-DE3) GN=metK PE=3 SV=1	A0A140N627	S-adenosylmethionine synthase	1	1	1	2.1	2.1	41.951	384	0.0034305	1485200	1				122
tr|A0A140NBN7|A0A140NBN7_ECOBD	tr|A0A140NBN7|A0A140NBN7_ECOBD	>tr|A0A140NBN7|A0A140NBN7_ECOBD Tyrosine--tRNA ligase OS=Escherichia coli (strain B / BL21-DE3) GN=tyrS PE=3 SV=1	A0A140NBN7	Tyrosine--tRNA ligase	1	2	2	6.4	6.4	47.54	424	0	1437900	1				397
tr|A0A140N9E9|A0A140N9E9_ECOBD	tr|A0A140N9E9|A0A140N9E9_ECOBD	>tr|A0A140N9E9|A0A140N9E9_ECOBD PTS system, mannose/fructose/sorbose family, IID subunit OS=Escherichia coli (strain B / BL21-DE3) GN=ECBD_1822 PE=4 SV=1	A0A140N9E9	PTS system, mannose/fructose/sorbose family, IID subunit	1	1	1	3.9	3.9	30.955	283	0	1430700	1				282
tr|A0A140ND35|A0A140ND35_ECOBD	tr|A0A140ND35|A0A140ND35_ECOBD	>tr|A0A140ND35|A0A140ND35_ECOBD Two component transcriptional regulator, winged helix family OS=Escherichia coli (strain B / BL21-DE3) GN=ECBD_2599 PE=4 SV=1	A0A140ND35	Two component transcriptional regulator, winged helix family	1	2	2	8.7	8.7	26.233	230	0	1426200	2				479
tr|A0A140NAF9|A0A140NAF9_ECOBD	tr|A0A140NAF9|A0A140NAF9_ECOBD	>tr|A0A140NAF9|A0A140NAF9_ECOBD Lipoyl synthase OS=Escherichia coli (strain B / BL21-DE3) GN=lipA PE=3 SV=1	A0A140NAF9	Lipoyl synthase	1	2	2	7.5	7.5	36.071	321	0	1425300	2				339
tr|A0A140N7H1|A0A140N7H1_ECOBD	tr|A0A140N7H1|A0A140N7H1_ECOBD	>tr|A0A140N7H1|A0A140N7H1_ECOBD VacJ family lipoprotein OS=Escherichia coli (strain B / BL21-DE3) GN=ECBD_1311 PE=4 SV=1	A0A140N7H1	VacJ family lipoprotein	1	1	1	4.4	4.4	28.007	251	0.0019763	1424300	1				189
tr|A0A140N6C8|A0A140N6C8_ECOBD	tr|A0A140N6C8|A0A140N6C8_ECOBD	>tr|A0A140N6C8|A0A140N6C8_ECOBD MltA domain protein OS=Escherichia coli (strain B / BL21-DE3) GN=ECBD_0909 PE=4 SV=1	A0A140N6C8	MltA domain protein	1	1	1	3.3	3.3	40.41	365	0	1409800	1				136
tr|A0A140N568|A0A140N568_ECOBD	tr|A0A140N568|A0A140N568_ECOBD	>tr|A0A140N568|A0A140N568_ECOBD YheO domain protein OS=Escherichia coli (strain B / BL21-DE3) GN=ECBD_0403 PE=4 SV=1	A0A140N568	YheO domain protein	1	1	1	8.3	8.3	26.82	240	0.0036765	1407200	1				96
tr|A0A140N9F0|A0A140N9F0_ECOBD	tr|A0A140N9F0|A0A140N9F0_ECOBD	>tr|A0A140N9F0|A0A140N9F0_ECOBD Adenosine deaminase OS=Escherichia coli (strain B / BL21-DE3) GN=add PE=3 SV=1	A0A140N9F0	Adenosine deaminase	1	1	1	2.7	2.7	36.397	333	0	1395500	1				283
tr|A0A140NBR2|A0A140NBR2_ECOBD;tr|A0A140N8N6|A0A140N8N6_ECOBD	tr|A0A140NBR2|A0A140NBR2_ECOBD;tr|A0A140N8N6|A0A140N8N6_ECOBD	>tr|A0A140NBR2|A0A140NBR2_ECOBD ErfK/YbiS/YcfS/YnhG family protein OS=Escherichia coli (strain B / BL21-DE3) GN=ECBD_2804 PE=4 SV=1;>tr|A0A140N8N6|A0A140N8N6_ECOBD ErfK/YbiS/YcfS/YnhG family protein OS=Escherichia coli (strain B / BL21-DE3) GN=ECBD_1659 PE	A0A140NBR2	ErfK/YbiS/YcfS/YnhG family protein	2	1	1	5.2	5.2	33.325	306	0.0035651	1393700	1				250
tr|A0A140NAP0|A0A140NAP0_ECOBD	tr|A0A140NAP0|A0A140NAP0_ECOBD	>tr|A0A140NAP0|A0A140NAP0_ECOBD Zinc transport protein ZntB OS=Escherichia coli (strain B / BL21-DE3) GN=zntB PE=3 SV=1	A0A140NAP0	Zinc transport protein ZntB	1	1	1	3.4	3.4	36.612	327	0.0019048	1357000	2				349
tr|A0A140N510|A0A140N510_ECOBD	tr|A0A140N510|A0A140N510_ECOBD	>tr|A0A140N510|A0A140N510_ECOBD Phosphoenolpyruvate carboxykinase [ATP] OS=Escherichia coli (strain B / BL21-DE3) GN=pckA PE=3 SV=1	A0A140N510	Phosphoenolpyruvate carboxykinase [ATP]	1	2	2	6.9	6.9	59.643	540	0	1346500	2				90
tr|A0A140NCS9|A0A140NCS9_ECOBD	tr|A0A140NCS9|A0A140NCS9_ECOBD	>tr|A0A140NCS9|A0A140NCS9_ECOBD Ribose-phosphate pyrophosphokinase OS=Escherichia coli (strain B / BL21-DE3) GN=prs PE=3 SV=1	A0A140NCS9	Ribose-phosphate pyrophosphokinase	1	1	1	3.6	3.6	36.649	337	0	1343000	1				458
tr|A0A140NDB1|A0A140NDB1_ECOBD	tr|A0A140NDB1|A0A140NDB1_ECOBD	>tr|A0A140NDB1|A0A140NDB1_ECOBD Aminoacyl-histidine dipeptidase OS=Escherichia coli (strain B / BL21-DE3) GN=ECBD_3384 PE=4 SV=1	A0A140NDB1	Aminoacyl-histidine dipeptidase	1	2	2	6.6	6.6	52.902	485	0	1335500	2				492
tr|A0A140N5E2|A0A140N5E2_ECOBD	tr|A0A140N5E2|A0A140N5E2_ECOBD	>tr|A0A140N5E2|A0A140N5E2_ECOBD Glycolate oxidase, subunit GlcD OS=Escherichia coli (strain B / BL21-DE3) GN=ECBD_0759 PE=4 SV=1	A0A140N5E2	Glycolate oxidase, subunit GlcD	1	3	3	7	7	53.811	499	0	1330100	3				104
tr|A0A140NCB2|A0A140NCB2_ECOBD	tr|A0A140NCB2|A0A140NCB2_ECOBD	>tr|A0A140NCB2|A0A140NCB2_ECOBD Amino acid adenylation domain protein OS=Escherichia coli (strain B / BL21-DE3) GN=ECBD_3069 PE=4 SV=1	A0A140NCB2	Amino acid adenylation domain protein	1	4	4	2.6	2.6	141.95	1293	0	1311600	4				430
tr|A0A140NEQ0|A0A140NEQ0_ECOBD	tr|A0A140NEQ0|A0A140NEQ0_ECOBD	>tr|A0A140NEQ0|A0A140NEQ0_ECOBD ATP-dependent Clp protease ATP-binding subunit ClpX OS=Escherichia coli (strain B / BL21-DE3) GN=clpX PE=3 SV=1	A0A140NEQ0	ATP-dependent Clp protease ATP-binding subunit ClpX	1	2	2	5.2	5.2	46.355	424	0	1300100	2				554
tr|A0A140NBR9|A0A140NBR9_ECOBD	tr|A0A140NBR9|A0A140NBR9_ECOBD	>tr|A0A140NBR9|A0A140NBR9_ECOBD ABC transporter related OS=Escherichia coli (strain B / BL21-DE3) GN=ECBD_2814 PE=4 SV=1	A0A140NBR9	ABC transporter related	1	1	1	3.3	3.3	26.731	240	0.003413	1298300	1				401
tr|A0A140N521|A0A140N521_ECOBD	tr|A0A140N521|A0A140N521_ECOBD	>tr|A0A140N521|A0A140N521_ECOBD Uncharacterized protein OS=Escherichia coli (strain B / BL21-DE3) GN=ECBD_0619 PE=4 SV=1	A0A140N521	Uncharacterized protein	1	2	2	8.4	8.4	41.802	367	0	1293800	1				91			1					303
tr|A0A140NA92|A0A140NA92_ECOBD	tr|A0A140NA92|A0A140NA92_ECOBD	>tr|A0A140NA92|A0A140NA92_ECOBD 3-oxoacyl-[acyl-carrier-protein] synthase 2 OS=Escherichia coli (strain B / BL21-DE3) GN=ECBD_2506 PE=3 SV=1	A0A140NA92	3-oxoacyl-[acyl-carrier-protein] synthase 2	1	1	1	3.6	3.6	43.045	413	0	1285000	1				330
tr|A0A140N9M5|A0A140N9M5_ECOBD	tr|A0A140N9M5|A0A140N9M5_ECOBD	>tr|A0A140N9M5|A0A140N9M5_ECOBD Short-chain dehydrogenase/reductase SDR OS=Escherichia coli (strain B / BL21-DE3) GN=ECBD_1255 PE=4 SV=1	A0A140N9M5	Short-chain dehydrogenase/reductase SDR	1	1	1	3.8	3.8	27.818	263	0.0036563	1281700	1				296
tr|A0A140N9D7|A0A140N9D7_ECOBD	tr|A0A140N9D7|A0A140N9D7_ECOBD	>tr|A0A140N9D7|A0A140N9D7_ECOBD Transcriptional regulator, LysR family OS=Escherichia coli (strain B / BL21-DE3) GN=ECBD_2217 PE=4 SV=1	A0A140N9D7	Transcriptional regulator, LysR family	1	1	1	7.8	7.8	33.401	307	0.0019608	1281600	1				280
tr|A0A140N394|A0A140N394_ECOBD	tr|A0A140N394|A0A140N394_ECOBD	>tr|A0A140N394|A0A140N394_ECOBD Two component transcriptional regulator, winged helix family OS=Escherichia coli (strain B / BL21-DE3) GN=ECBD_0340 PE=4 SV=1	A0A140N394	Two component transcriptional regulator, winged helix family	1	1	1	3.3	3.3	27.401	239	0.0033613	1256700	1				54
tr|A0A140NF66|A0A140NF66_ECOBD	tr|A0A140NF66|A0A140NF66_ECOBD	>tr|A0A140NF66|A0A140NF66_ECOBD Catalase-peroxidase OS=Escherichia coli (strain B / BL21-DE3) GN=katG PE=3 SV=1	A0A140NF66	Catalase-peroxidase	1	3	3	5.6	5.6	80.051	726	0	1256100	3				577
tr|A0A140N5E8|A0A140N5E8_ECOBD	tr|A0A140N5E8|A0A140N5E8_ECOBD	>tr|A0A140N5E8|A0A140N5E8_ECOBD Phosphoglucosamine mutase OS=Escherichia coli (strain B / BL21-DE3) GN=glmM PE=3 SV=1	A0A140N5E8	Phosphoglucosamine mutase	1	2	2	5.4	5.4	47.543	445	0	1237800	3				106
sp|C6EH62|NLPI_ECOBD	sp|C6EH62|NLPI_ECOBD	>sp|C6EH62|NLPI_ECOBD Lipoprotein NlpI OS=Escherichia coli (strain B / BL21-DE3) GN=nlpI PE=3 SV=1	C6EH62	Lipoprotein NlpI	1	2	2	6.5	6.5	33.62	294	0.0018692	1233300	1				34
tr|A0A140NH36|A0A140NH36_ECOBD	tr|A0A140NH36|A0A140NH36_ECOBD	>tr|A0A140NH36|A0A140NH36_ECOBD Bifunctional ligase/repressor BirA OS=Escherichia coli (strain B / BL21-DE3) GN=birA PE=3 SV=1	A0A140NH36	Bifunctional ligase/repressor BirA	1	1	1	3.1	3.1	35.298	321	0.0034965	1232100	1				628
tr|A0A140NDX4|A0A140NDX4_ECOBD	tr|A0A140NDX4|A0A140NDX4_ECOBD	>tr|A0A140NDX4|A0A140NDX4_ECOBD Dihydrolipoyllysine-residue succinyltransferase component of 2-oxoglutarate dehydrogenase complex OS=Escherichia coli (strain B / BL21-DE3) GN=ECBD_2934 PE=3 SV=1	A0A140NDX4	Dihydrolipoyllysine-residue succinyltransferase component of 2-oxoglutarate dehydrogenase complex	1	2	2	8.6	8.6	44.011	405	0	1216500	1				526
tr|A0A140NCR6|A0A140NCR6_ECOBD	tr|A0A140NCR6|A0A140NCR6_ECOBD	>tr|A0A140NCR6|A0A140NCR6_ECOBD Lon protease OS=Escherichia coli (strain B / BL21-DE3) GN=lon PE=2 SV=1	A0A140NCR6	Lon protease	1	2	2	2.3	2.3	87.437	784	0.0033003	1212800	2				455
tr|A0A140NCM3|A0A140NCM3_ECOBD	tr|A0A140NCM3|A0A140NCM3_ECOBD	>tr|A0A140NCM3|A0A140NCM3_ECOBD tRNA-specific 2-thiouridylase MnmA OS=Escherichia coli (strain B / BL21-DE3) GN=mnmA PE=3 SV=1	A0A140NCM3	tRNA-specific 2-thiouridylase MnmA	1	2	2	4.9	4.9	40.959	368	0	1212300	2				447
tr|A0A140N7X8|A0A140N7X8_ECOBD	tr|A0A140N7X8|A0A140N7X8_ECOBD	>tr|A0A140N7X8|A0A140N7X8_ECOBD GCN5-related N-acetyltransferase OS=Escherichia coli (strain B / BL21-DE3) GN=ECBD_1391 PE=4 SV=1	A0A140N7X8	GCN5-related N-acetyltransferase	1	1	1	7.2	7.2	17.419	153	0.0033501	1201500	1				213
tr|A0A140NFS7|A0A140NFS7_ECOBD	tr|A0A140NFS7|A0A140NFS7_ECOBD	>tr|A0A140NFS7|A0A140NFS7_ECOBD Protein ViaA OS=Escherichia coli (strain B / BL21-DE3) GN=viaA PE=3 SV=1	A0A140NFS7	Protein ViaA	1	2	2	4.8	4.8	55.877	483	0	1189800	1				597			7					303
tr|A0A140NAC4|A0A140NAC4_ECOBD	tr|A0A140NAC4|A0A140NAC4_ECOBD	>tr|A0A140NAC4|A0A140NAC4_ECOBD PhoH family protein OS=Escherichia coli (strain B / BL21-DE3) GN=ECBD_2991 PE=4 SV=1	A0A140NAC4	PhoH family protein	1	1	1	2.5	2.5	40.654	359	0.0036232	1166300	1				335
tr|A0A140NFV5|A0A140NFV5_ECOBD	tr|A0A140NFV5|A0A140NFV5_ECOBD	>tr|A0A140NFV5|A0A140NFV5_ECOBD LPS-assembly protein LptD OS=Escherichia coli (strain B / BL21-DE3) GN=lptD PE=3 SV=1	A0A140NFV5	LPS-assembly protein LptD	1	2	2	2.9	2.9	89.67	784	0	1159200	2				603
tr|A0A140NEI9|A0A140NEI9_ECOBD	tr|A0A140NEI9|A0A140NEI9_ECOBD	>tr|A0A140NEI9|A0A140NEI9_ECOBD Protein TolB OS=Escherichia coli (strain B / BL21-DE3) GN=tolB PE=3 SV=1	A0A140NEI9	Protein TolB	1	2	2	5.8	5.8	45.955	430	0	1158600	2				547
tr|A0A140NC13|A0A140NC13_ECOBD	tr|A0A140NC13|A0A140NC13_ECOBD	>tr|A0A140NC13|A0A140NC13_ECOBD Lipocalin family protein OS=Escherichia coli (strain B / BL21-DE3) GN=ECBD_3880 PE=4 SV=1	A0A140NC13	Lipocalin family protein	1	1	1	5.1	5.1	20.015	178	0.0034722	1151200	1				417
tr|A0A140NBV2|A0A140NBV2_ECOBD	tr|A0A140NBV2|A0A140NBV2_ECOBD	>tr|A0A140NBV2|A0A140NBV2_ECOBD UvrABC system protein B OS=Escherichia coli (strain B / BL21-DE3) GN=uvrB PE=3 SV=1	A0A140NBV2	UvrABC system protein B	1	3	3	6.5	6.5	76.225	673	0	1120100	2				408
tr|A0A140NHJ4|A0A140NHJ4_ECOBD	tr|A0A140NHJ4|A0A140NHJ4_ECOBD	>tr|A0A140NHJ4|A0A140NHJ4_ECOBD DNA helicase OS=Escherichia coli (strain B / BL21-DE3) GN=ECBD_4228 PE=3 SV=1	A0A140NHJ4	DNA helicase	1	3	3	4.7	4.7	82.003	720	0	1113000	3				631
tr|A0A140NDY4|A0A140NDY4_ECOBD	tr|A0A140NDY4|A0A140NDY4_ECOBD	>tr|A0A140NDY4|A0A140NDY4_ECOBD Guanosine-5-triphosphate,3-diphosphate pyrophosphatase OS=Escherichia coli (strain B / BL21-DE3) GN=gppA PE=3 SV=1	A0A140NDY4	Guanosine-5-triphosphate,3-diphosphate pyrophosphatase	1	2	2	3.4	3.4	54.905	494	0	1112500	2				528
tr|A0A140NBM4|A0A140NBM4_ECOBD	tr|A0A140NBM4|A0A140NBM4_ECOBD	>tr|A0A140NBM4|A0A140NBM4_ECOBD Bifunctional uridylyltransferase/uridylyl-removing enzyme OS=Escherichia coli (strain B / BL21-DE3) GN=glnD PE=3 SV=1	A0A140NBM4	Bifunctional uridylyltransferase/uridylyl-removing enzyme	1	3	3	4.7	4.7	102.4	890	0	1103700	3				393
tr|A0A140N6G5|A0A140N6G5_ECOBD	tr|A0A140N6G5|A0A140N6G5_ECOBD	>tr|A0A140N6G5|A0A140N6G5_ECOBD Secretion protein HlyD family protein OS=Escherichia coli (strain B / BL21-DE3) GN=ECBD_0253 PE=4 SV=1	A0A140N6G5	Secretion protein HlyD family protein	1	1	1	5.4	5.4	38.828	355	0	1093000	1				142
tr|A0A140N4Q1|A0A140N4Q1_ECOBD	tr|A0A140N4Q1|A0A140N4Q1_ECOBD	>tr|A0A140N4Q1|A0A140N4Q1_ECOBD Lipopolysaccharide heptosyltransferase I OS=Escherichia coli (strain B / BL21-DE3) GN=ECBD_0105 PE=4 SV=1	A0A140N4Q1	Lipopolysaccharide heptosyltransferase I	1	2	2	10.4	10.4	36.202	326	0	1063200	1				84
tr|A0A140N9Z5|A0A140N9Z5_ECOBD	tr|A0A140N9Z5|A0A140N9Z5_ECOBD	>tr|A0A140N9Z5|A0A140N9Z5_ECOBD Cell division protein ZipA OS=Escherichia coli (strain B / BL21-DE3) GN=zipA PE=3 SV=1	A0A140N9Z5	Cell division protein ZipA	1	1	1	6.1	6.1	36.494	328	0	1051900	1				317
tr|A0A140NF98|A0A140NF98_ECOBD	tr|A0A140NF98|A0A140NF98_ECOBD	>tr|A0A140NF98|A0A140NF98_ECOBD Iron-sulfur cluster binding protein OS=Escherichia coli (strain B / BL21-DE3) GN=ECBD_3350 PE=4 SV=1	A0A140NF98	Iron-sulfur cluster binding protein	1	1	1	2.5	2.5	53.051	475	0.0034483	1038300	1				582
tr|A0A140NER9|A0A140NER9_ECOBD	tr|A0A140NER9|A0A140NER9_ECOBD	>tr|A0A140NER9|A0A140NER9_ECOBD DNA polymerase I OS=Escherichia coli (strain B / BL21-DE3) GN=ECBD_4165 PE=3 SV=1	A0A140NER9	DNA polymerase I	1	1	1	0.6	0.6	103.12	928	0.0035461	1032500	1				555
tr|A0A140NEK4|A0A140NEK4_ECOBD	tr|A0A140NEK4|A0A140NEK4_ECOBD	>tr|A0A140NEK4|A0A140NEK4_ECOBD Modulator of FtsH protease HflC OS=Escherichia coli (strain B / BL21-DE3) GN=ECBD_3859 PE=3 SV=1	A0A140NEK4	Modulator of FtsH protease HflC	1	2	2	8.7	8.7	37.649	334	0	1030500	2				550
tr|A0A140N763|A0A140N763_ECOBD	tr|A0A140N763|A0A140N763_ECOBD	>tr|A0A140N763|A0A140N763_ECOBD RNA binding S1 domain protein OS=Escherichia coli (strain B / BL21-DE3) GN=ECBD_0338 PE=4 SV=1	A0A140N763	RNA binding S1 domain protein	1	2	2	3	3	85.119	773	0.0034072	1026600	1				171
tr|A0A140N8E2|A0A140N8E2_ECOBD	tr|A0A140N8E2|A0A140N8E2_ECOBD	>tr|A0A140N8E2|A0A140N8E2_ECOBD Signal transduction histidine kinase, nitrogen specific, NtrB OS=Escherichia coli (strain B / BL21-DE3) GN=ECBD_1440 PE=4 SV=1	A0A140N8E2	Signal transduction histidine kinase, nitrogen specific, NtrB	1	1	1	1.6	1.6	67.758	608	0.0032949	1026500	2				232
tr|A0A140N727|A0A140N727_ECOBD	tr|A0A140N727|A0A140N727_ECOBD	>tr|A0A140N727|A0A140N727_ECOBD Uncharacterized protein OS=Escherichia coli (strain B / BL21-DE3) GN=ECBD_1355 PE=4 SV=1	A0A140N727	Uncharacterized protein	1	1	1	4.4	4.4	32.698	297	0	1014200	1				166
tr|A0A140N695|A0A140N695_ECOBD	tr|A0A140N695|A0A140N695_ECOBD	>tr|A0A140N695|A0A140N695_ECOBD PAS modulated sigma54 specific transcriptional regulator, Fis family OS=Escherichia coli (strain B / BL21-DE3) GN=ECBD_0868 PE=4 SV=1	A0A140N695	PAS modulated sigma54 specific transcriptional regulator, Fis family	1	2	2	3.7	3.7	66.053	592	0	1008200	2				129
tr|A0A140NDV6|A0A140NDV6_ECOBD	tr|A0A140NDV6|A0A140NDV6_ECOBD	>tr|A0A140NDV6|A0A140NDV6_ECOBD Uncharacterized protein OS=Escherichia coli (strain B / BL21-DE3) GN=ECBD_4231 PE=4 SV=1	A0A140NDV6	Uncharacterized protein	1	1	1	5.1	5.1	26.728	235	0.009434	981570	1				523
tr|A0A140NBT9|A0A140NBT9_ECOBD	tr|A0A140NBT9|A0A140NBT9_ECOBD	>tr|A0A140NBT9|A0A140NBT9_ECOBD Cell division protein FtsA OS=Escherichia coli (strain B / BL21-DE3) GN=ftsA PE=3 SV=1	A0A140NBT9	Cell division protein FtsA	1	1	1	4.3	4.3	45.329	420	0	979750	1				406
tr|A0A140N396|A0A140N396_ECOBD	tr|A0A140N396|A0A140N396_ECOBD	>tr|A0A140N396|A0A140N396_ECOBD L-serine dehydratase 1 OS=Escherichia coli (strain B / BL21-DE3) GN=ECBD_0628 PE=4 SV=1	A0A140N396	L-serine dehydratase 1	1	2	2	4.2	4.2	48.521	454	0.0019268	972950	2				55
tr|A0A140N599|A0A140N599_ECOBD	tr|A0A140N599|A0A140N599_ECOBD	>tr|A0A140N599|A0A140N599_ECOBD DNA topoisomerase 4 subunit B OS=Escherichia coli (strain B / BL21-DE3) GN=parE PE=3 SV=1	A0A140N599	DNA topoisomerase 4 subunit B	1	2	2	3.3	3.3	70.243	630	0	917310	2				99
tr|A0A140NGA3|A0A140NGA3_ECOBD	tr|A0A140NGA3|A0A140NGA3_ECOBD	>tr|A0A140NGA3|A0A140NGA3_ECOBD Uncharacterized protein OS=Escherichia coli (strain B / BL21-DE3) GN=ECBD_4273 PE=4 SV=1	A0A140NGA3	Uncharacterized protein	1	1	1	8	8	13.133	112	0	911400	1				611
tr|A0A140NET1|A0A140NET1_ECOBD	tr|A0A140NET1|A0A140NET1_ECOBD	>tr|A0A140NET1|A0A140NET1_ECOBD Ribose 5-phosphate isomerase B OS=Escherichia coli (strain B / BL21-DE3) GN=ECBD_3940 PE=4 SV=1	A0A140NET1	Ribose 5-phosphate isomerase B	1	1	1	6.7	6.7	16.073	149	0.0034602	874910	1				556
tr|A0A140N767|A0A140N767_ECOBD	tr|A0A140N767|A0A140N767_ECOBD	>tr|A0A140N767|A0A140N767_ECOBD 1,4-alpha-glucan branching enzyme GlgB OS=Escherichia coli (strain B / BL21-DE3) GN=glgB PE=3 SV=1	A0A140N767	1,4-alpha-glucan branching enzyme GlgB	1	2	2	2.7	2.7	84.336	728	0.0034014	860160	2				172
tr|A0A140N7S9|A0A140N7S9_ECOBD	tr|A0A140N7S9|A0A140N7S9_ECOBD	>tr|A0A140N7S9|A0A140N7S9_ECOBD Anaerobic dimethyl sulfoxide reductase, A subunit, DmsA/YnfE family OS=Escherichia coli (strain B / BL21-DE3) GN=ECBD_2058 PE=3 SV=1	A0A140N7S9	Anaerobic dimethyl sulfoxide reductase, A subunit, DmsA/YnfE family	1	3	3	4.6	4.6	89.986	807	0	841570	3				206
tr|A0A140NCJ8|A0A140NCJ8_ECOBD	tr|A0A140NCJ8|A0A140NCJ8_ECOBD	>tr|A0A140NCJ8|A0A140NCJ8_ECOBD Diguanylate cyclase/phosphodiesterase with PAS/PAC sensor(S) OS=Escherichia coli (strain B / BL21-DE3) GN=ECBD_2333 PE=4 SV=1	A0A140NCJ8	Diguanylate cyclase/phosphodiesterase with PAS/PAC sensor(S)	1	2	2	4.1	4.1	74.769	661	0	790140	1				445
tr|A0A140ND55|A0A140ND55_ECOBD	tr|A0A140ND55|A0A140ND55_ECOBD	>tr|A0A140ND55|A0A140ND55_ECOBD Endo-type membrane-bound lytic murein transglycosylase A OS=Escherichia coli (strain B / BL21-DE3) GN=emtA PE=3 SV=1	A0A140ND55	Endo-type membrane-bound lytic murein transglycosylase A	1	1	1	4.4	4.4	22.226	203	0.003367	785330	1				482
tr|A0A140N4N5|A0A140N4N5_ECOBD	tr|A0A140N4N5|A0A140N4N5_ECOBD	>tr|A0A140N4N5|A0A140N4N5_ECOBD RecBCD enzyme subunit RecB OS=Escherichia coli (strain B / BL21-DE3) GN=recB PE=3 SV=1	A0A140N4N5	RecBCD enzyme subunit RecB	1	2	2	5	5	134.02	1180	0.004902	785180	2				81
tr|A0A140N2H0|A0A140N2H0_ECOBD	tr|A0A140N2H0|A0A140N2H0_ECOBD	>tr|A0A140N2H0|A0A140N2H0_ECOBD Acetolactate synthase OS=Escherichia coli (strain B / BL21-DE3) GN=ECBD_0032 PE=3 SV=1	A0A140N2H0	Acetolactate synthase	1	1	1	2.1	2.1	60.44	562	0.0035842	780800	1				40
tr|A0A140N8D8|A0A140N8D8_ECOBD	tr|A0A140N8D8|A0A140N8D8_ECOBD	>tr|A0A140N8D8|A0A140N8D8_ECOBD Histidinol-phosphate aminotransferase OS=Escherichia coli (strain B / BL21-DE3) GN=hisC PE=3 SV=1	A0A140N8D8	Histidinol-phosphate aminotransferase	1	1	1	2.8	2.8	39.418	356	0.0036364	780430	1				231
tr|A0A140N2J8|A0A140N2J8_ECOBD	tr|A0A140N2J8|A0A140N2J8_ECOBD	>tr|A0A140N2J8|A0A140N2J8_ECOBD Integrase catalytic region OS=Escherichia coli (strain B / BL21-DE3) GN=ECBD_0052 PE=4 SV=1	A0A140N2J8	Integrase catalytic region	1	1	1	2.7	2.7	43.114	374	0	779640	1				42
tr|A0A140N6J6|A0A140N6J6_ECOBD	tr|A0A140N6J6|A0A140N6J6_ECOBD	>tr|A0A140N6J6|A0A140N6J6_ECOBD Histidine--tRNA ligase OS=Escherichia coli (strain B / BL21-DE3) GN=hisS PE=3 SV=1	A0A140N6J6	Histidine--tRNA ligase	1	1	1	3.3	3.3	47.029	424	0.0019881	776720	1				144
tr|A0A140NAY3|A0A140NAY3_ECOBD	tr|A0A140NAY3|A0A140NAY3_ECOBD	>tr|A0A140NAY3|A0A140NAY3_ECOBD Histidine biosynthesis bifunctional protein HisB OS=Escherichia coli (strain B / BL21-DE3) GN=hisB PE=3 SV=1	A0A140NAY3	Histidine biosynthesis bifunctional protein HisB	1	1	1	3.7	3.7	40.275	355	0.0036496	776210	1				364
tr|A0A140N4I2|A0A140N4I2_ECOBD	tr|A0A140N4I2|A0A140N4I2_ECOBD	>tr|A0A140N4I2|A0A140N4I2_ECOBD Cytoplasmic trehalase OS=Escherichia coli (strain B / BL21-DE3) GN=treF PE=3 SV=1	A0A140N4I2	Cytoplasmic trehalase	1	2	2	4	4	63.714	549	0	763050	2				77
tr|A0A140N7K3|A0A140N7K3_ECOBD	tr|A0A140N7K3|A0A140N7K3_ECOBD	>tr|A0A140N7K3|A0A140N7K3_ECOBD Acetyl-coenzyme A carboxylase carboxyl transferase subunit beta OS=Escherichia coli (strain B / BL21-DE3) GN=accD PE=3 SV=1	A0A140N7K3	Acetyl-coenzyme A carboxylase carboxyl transferase subunit beta	1	1	1	2.3	2.3	33.322	304	0.0048701	758640	1				197
tr|A0A140NAU1|A0A140NAU1_ECOBD	tr|A0A140NAU1|A0A140NAU1_ECOBD	>tr|A0A140NAU1|A0A140NAU1_ECOBD NAD-dependent epimerase/dehydratase OS=Escherichia coli (strain B / BL21-DE3) GN=ECBD_2726 PE=4 SV=1	A0A140NAU1	NAD-dependent epimerase/dehydratase	1	2	2	6.9	6.9	39.62	349	0	749770	1				357
tr|A0A140N8E8|A0A140N8E8_ECOBD	tr|A0A140N8E8|A0A140N8E8_ECOBD	>tr|A0A140N8E8|A0A140N8E8_ECOBD (P)ppGpp synthetase I, SpoT/RelA OS=Escherichia coli (strain B / BL21-DE3) GN=ECBD_0945 PE=3 SV=1	A0A140N8E8	(P)ppGpp synthetase I, SpoT/RelA	1	3	3	5.2	5.2	83.875	744	0.0019802	729990	2				234
tr|A0A140NBQ0|A0A140NBQ0_ECOBD	tr|A0A140NBQ0|A0A140NBQ0_ECOBD	>tr|A0A140NBQ0|A0A140NBQ0_ECOBD ABC transporter related OS=Escherichia coli (strain B / BL21-DE3) GN=ECBD_2794 PE=3 SV=1	A0A140NBQ0	ABC transporter related	1	1	1	1.6	1.6	69.113	623	0.001938	701260	1				399
tr|A0A140N7H9|A0A140N7H9_ECOBD	tr|A0A140N7H9|A0A140N7H9_ECOBD	>tr|A0A140N7H9|A0A140N7H9_ECOBD Pyridoxine 5-phosphate synthase OS=Escherichia coli (strain B / BL21-DE3) GN=pdxJ PE=3 SV=1	A0A140N7H9	Pyridoxine 5-phosphate synthase	1	1	1	4.5	4.5	26.384	243	0.0018519	698450	1				190
tr|A0A140NB96|A0A140NB96_ECOBD	tr|A0A140NB96|A0A140NB96_ECOBD	>tr|A0A140NB96|A0A140NB96_ECOBD Transcriptional regulator, LacI family OS=Escherichia coli (strain B / BL21-DE3) GN=ECBD_2908 PE=4 SV=1	A0A140NB96	Transcriptional regulator, LacI family	1	1	1	3.6	3.6	38.902	363	0	695190	1				377
tr|A0A140N9Z0|A0A140N9Z0_ECOBD	tr|A0A140N9Z0|A0A140N9Z0_ECOBD	>tr|A0A140N9Z0|A0A140N9Z0_ECOBD Uncharacterized protein OS=Escherichia coli (strain B / BL21-DE3) GN=ECBD_2148 PE=4 SV=1	A0A140N9Z0	Uncharacterized protein	1	1	1	4.1	4.1	49.531	439	0	684880	1				316
tr|A0A140NCU9|A0A140NCU9_ECOBD	tr|A0A140NCU9|A0A140NCU9_ECOBD	>tr|A0A140NCU9|A0A140NCU9_ECOBD SpoVR family protein OS=Escherichia coli (strain B / BL21-DE3) GN=ECBD_2434 PE=4 SV=1	A0A140NCU9	SpoVR family protein	1	1	1	1.4	1.4	60.813	510	0.0095238	681480	1				465
tr|A0A140N806|A0A140N806_ECOBD;tr|A0A140N3Z8|A0A140N3Z8_ECOBD	tr|A0A140N806|A0A140N806_ECOBD;tr|A0A140N3Z8|A0A140N3Z8_ECOBD	>tr|A0A140N806|A0A140N806_ECOBD Glutamate decarboxylase OS=Escherichia coli (strain B / BL21-DE3) GN=ECBD_2146 PE=3 SV=1;>tr|A0A140N3Z8|A0A140N3Z8_ECOBD Glutamate decarboxylase OS=Escherichia coli (strain B / BL21-DE3) GN=ECBD_0222 PE=3 SV=1	A0A140N806	Glutamate decarboxylase	2	1	1	3.6	3.6	52.668	466	0.001845	663070	1				67
tr|A0A140N7M5|A0A140N7M5_ECOBD	tr|A0A140N7M5|A0A140N7M5_ECOBD	>tr|A0A140N7M5|A0A140N7M5_ECOBD Acetate kinase OS=Escherichia coli (strain B / BL21-DE3) GN=ackA PE=3 SV=1	A0A140N7M5	Acetate kinase	1	1	1	3.2	3.2	43.29	400	0.0018657	660080	0				199
tr|A0A140NCT3|A0A140NCT3_ECOBD	tr|A0A140NCT3|A0A140NCT3_ECOBD	>tr|A0A140NCT3|A0A140NCT3_ECOBD TonB-dependent siderophore receptor OS=Escherichia coli (strain B / BL21-DE3) GN=ECBD_2499 PE=3 SV=1	A0A140NCT3	TonB-dependent siderophore receptor	1	1	1	2.2	2.2	81.256	729	0	640310	0				461
tr|A0A140NF01|A0A140NF01_ECOBD	tr|A0A140NF01|A0A140NF01_ECOBD	>tr|A0A140NF01|A0A140NF01_ECOBD Transcription termination factor Rho OS=Escherichia coli (strain B / BL21-DE3) GN=rho PE=3 SV=1	A0A140NF01	Transcription termination factor Rho	1	2	2	5.7	5.7	47.02	419	0	639190	2				565
tr|A0A140NAR3|A0A140NAR3_ECOBD	tr|A0A140NAR3|A0A140NAR3_ECOBD	>tr|A0A140NAR3|A0A140NAR3_ECOBD Cysteine--tRNA ligase OS=Escherichia coli (strain B / BL21-DE3) GN=cysS PE=3 SV=1	A0A140NAR3	Cysteine--tRNA ligase	1	1	1	2.4	2.4	52.183	461	0.0019724	632190	1				354
tr|A0A140ND61|A0A140ND61_ECOBD	tr|A0A140ND61|A0A140ND61_ECOBD	>tr|A0A140ND61|A0A140ND61_ECOBD Chaperone protein HtpG OS=Escherichia coli (strain B / BL21-DE3) GN=htpG PE=3 SV=1	A0A140ND61	Chaperone protein HtpG	1	2	2	4.3	4.3	71.422	624	0	609540	1				486
tr|A0A140N7A3|A0A140N7A3_ECOBD	tr|A0A140N7A3|A0A140N7A3_ECOBD	>tr|A0A140N7A3|A0A140N7A3_ECOBD ABC transporter related OS=Escherichia coli (strain B / BL21-DE3) GN=ECBD_0541 PE=4 SV=1	A0A140N7A3	ABC transporter related	1	1	1	2.9	2.9	26.8	241	0.0036101	595750	1				177
tr|A0A140N5C1|A0A140N5C1_ECOBD	tr|A0A140N5C1|A0A140N5C1_ECOBD	>tr|A0A140N5C1|A0A140N5C1_ECOBD Ribosomal RNA small subunit methyltransferase B OS=Escherichia coli (strain B / BL21-DE3) GN=rsmB PE=3 SV=1	A0A140N5C1	Ribosomal RNA small subunit methyltransferase B	1	1	1	2.1	2.1	48.347	429	0.0035778	594700	1				102
tr|A0A140N5E7|A0A140N5E7_ECOBD	tr|A0A140N5E7|A0A140N5E7_ECOBD	>tr|A0A140N5E7|A0A140N5E7_ECOBD Ppx/GppA phosphatase OS=Escherichia coli (strain B / BL21-DE3) GN=ECBD_1186 PE=3 SV=1	A0A140N5E7	Ppx/GppA phosphatase	1	1	1	2.1	2.1	58.135	513	0	585450	1				105
tr|A0A140NDR7|A0A140NDR7_ECOBD	tr|A0A140NDR7|A0A140NDR7_ECOBD	>tr|A0A140NDR7|A0A140NDR7_ECOBD UDP-N-acetylmuramate--L-alanyl-gamma-D-glutamyl-meso-2,6-diaminoheptandioate ligase OS=Escherichia coli (strain B / BL21-DE3) GN=mpl PE=3 SV=1	A0A140NDR7	UDP-N-acetylmuramate--L-alanyl-gamma-D-glutamyl-meso-2,6-diaminoheptandioate ligase	1	1	1	1.8	1.8	49.879	457	0.0094637	546260	1				515
tr|A0A140N5N0|A0A140N5N0_ECOBD	tr|A0A140N5N0|A0A140N5N0_ECOBD	>tr|A0A140N5N0|A0A140N5N0_ECOBD GCN5-related N-acetyltransferase OS=Escherichia coli (strain B / BL21-DE3) GN=ECBD_0584 PE=4 SV=1	A0A140N5N0	GCN5-related N-acetyltransferase	1	1	1	6	6	18.534	167	0	545200	1				112
tr|A0A140NE23|A0A140NE23_ECOBD	tr|A0A140NE23|A0A140NE23_ECOBD	>tr|A0A140NE23|A0A140NE23_ECOBD Asparagine synthase (Glutamine-hydrolyzing) OS=Escherichia coli (strain B / BL21-DE3) GN=ECBD_2988 PE=4 SV=1	A0A140NE23	Asparagine synthase (Glutamine-hydrolyzing)	1	1	1	2	2	62.674	554	0.0034188	528030	0				533
tr|A0A140NET8|A0A140NET8_ECOBD	tr|A0A140NET8|A0A140NET8_ECOBD	>tr|A0A140NET8|A0A140NET8_ECOBD Integrase family protein OS=Escherichia coli (strain B / BL21-DE3) GN=ECBD_3766 PE=3 SV=1	A0A140NET8	Integrase family protein	1	1	1	3.3	3.3	45.612	396	0.0033223	489770	0				558
tr|A0A140NBV9|A0A140NBV9_ECOBD	tr|A0A140NBV9|A0A140NBV9_ECOBD	>tr|A0A140NBV9|A0A140NBV9_ECOBD Uncharacterized protein OS=Escherichia coli (strain B / BL21-DE3) GN=ECBD_2187 PE=4 SV=1	A0A140NBV9	Uncharacterized protein	1	1	1	3.1	3.1	38.656	353	0.0096308	480710	1				409
tr|A0A140NF15|A0A140NF15_ECOBD	tr|A0A140NF15|A0A140NF15_ECOBD	>tr|A0A140NF15|A0A140NF15_ECOBD Isocitrate lyase OS=Escherichia coli (strain B / BL21-DE3) GN=ECBD_4022 PE=4 SV=1	A0A140NF15	Isocitrate lyase	1	1	1	2.5	2.5	47.521	434	0.001996	471410	1				566
tr|A0A140NDE0|A0A140NDE0_ECOBD	tr|A0A140NDE0|A0A140NDE0_ECOBD	>tr|A0A140NDE0|A0A140NDE0_ECOBD Proline--tRNA ligase OS=Escherichia coli (strain B / BL21-DE3) GN=proS PE=3 SV=1	A0A140NDE0	Proline--tRNA ligase	1	2	2	3.5	3.5	63.622	572	0.0033445	449650	1				497
tr|A0A140NCZ8|A0A140NCZ8_ECOBD	tr|A0A140NCZ8|A0A140NCZ8_ECOBD	>tr|A0A140NCZ8|A0A140NCZ8_ECOBD S-adenosylmethionine decarboxylase proenzyme OS=Escherichia coli (strain B / BL21-DE3) GN=speD PE=3 SV=1	A0A140NCZ8	S-adenosylmethionine decarboxylase proenzyme	1	1	1	8	8	30.384	264	0	445470	1				474
tr|A0A140NG29|A0A140NG29_ECOBD	tr|A0A140NG29|A0A140NG29_ECOBD	>tr|A0A140NG29|A0A140NG29_ECOBD Uncharacterized protein OS=Escherichia coli (strain B / BL21-DE3) GN=ECBD_4191 PE=4 SV=1	A0A140NG29	Uncharacterized protein	1	1	1	1.7	1.7	54.798	475	0.0034364	432830	1				610
tr|A0A140N583|A0A140N583_ECOBD	tr|A0A140N583|A0A140N583_ECOBD	>tr|A0A140N583|A0A140N583_ECOBD Bifunctional protein HldE OS=Escherichia coli (strain B / BL21-DE3) GN=hldE PE=3 SV=1	A0A140N583	Bifunctional protein HldE	1	1	1	2.5	2.5	51.05	477	0.0034783	427250	1				98
tr|A0A140N502|A0A140N502_ECOBD	tr|A0A140N502|A0A140N502_ECOBD	>tr|A0A140N502|A0A140N502_ECOBD Hpt sensor hybrid histidine kinase OS=Escherichia coli (strain B / BL21-DE3) GN=ECBD_1302 PE=4 SV=1	A0A140N502	Hpt sensor hybrid histidine kinase	1	1	1	1.2	1.2	134.74	1197	0.0036166	350380	1				89
tr|A0A140NAT1|A0A140NAT1_ECOBD	tr|A0A140NAT1|A0A140NAT1_ECOBD	>tr|A0A140NAT1|A0A140NAT1_ECOBD Lipid-A-disaccharide synthase OS=Escherichia coli (strain B / BL21-DE3) GN=lpxB PE=3 SV=1	A0A140NAT1	Lipid-A-disaccharide synthase	1	1	1	3.4	3.4	42.398	382	0	337750	1				356
tr|A0A140NBL4|A0A140NBL4_ECOBD	tr|A0A140NBL4|A0A140NBL4_ECOBD	>tr|A0A140NBL4|A0A140NBL4_ECOBD Outer membrane protein assembly factor BamA OS=Escherichia coli (strain B / BL21-DE3) GN=bamA PE=3 SV=1	A0A140NBL4	Outer membrane protein assembly factor BamA	1	1	1	1.5	1.5	90.552	810	0.0032841	326760	1				392
tr|A0A140NDV2|A0A140NDV2_ECOBD	tr|A0A140NDV2|A0A140NDV2_ECOBD	>tr|A0A140NDV2|A0A140NDV2_ECOBD Integration host factor subunit beta OS=Escherichia coli (strain B / BL21-DE3) GN=ihfB PE=3 SV=1	A0A140NDV2	Integration host factor subunit beta	1	1	1	11.7	11.7	10.651	94	0.0019569	320110	1				522
tr|A0A140N998|A0A140N998_ECOBD	tr|A0A140N998|A0A140N998_ECOBD	>tr|A0A140N998|A0A140N998_ECOBD Ribonuclease 3 OS=Escherichia coli (strain B / BL21-DE3) GN=rnc PE=3 SV=1	A0A140N998	Ribonuclease 3	1	1	1	5.3	5.3	25.55	226	0	287390	1				277
tr|A0A140N996|A0A140N996_ECOBD	tr|A0A140N996|A0A140N996_ECOBD	>tr|A0A140N996|A0A140N996_ECOBD Aspartyl-tRNA synthetase OS=Escherichia coli (strain B / BL21-DE3) GN=ECBD_1772 PE=3 SV=1	A0A140N996	Aspartyl-tRNA synthetase	1	1	1	1.9	1.9	65.913	590	0.0033333	277670	1				276
tr|A0A140N3T4|A0A140N3T4_ECOBD	tr|A0A140N3T4|A0A140N3T4_ECOBD	>tr|A0A140N3T4|A0A140N3T4_ECOBD Translation initiation factor IF-2 OS=Escherichia coli (strain B / BL21-DE3) GN=infB PE=3 SV=1	A0A140N3T4	Translation initiation factor IF-2	1	1	1	1	1	97.349	890	0.004894	262270	1				64
tr|A0A140N604|A0A140N604_ECOBD	tr|A0A140N604|A0A140N604_ECOBD	>tr|A0A140N604|A0A140N604_ECOBD Penicillin-binding protein activator LpoA OS=Escherichia coli (strain B / BL21-DE3) GN=lpoA PE=3 SV=1	A0A140N604	Penicillin-binding protein activator LpoA	1	2	2	3.2	3.2	72.838	678	0.0036036	255470	1				118
tr|A0A140NFK0|A0A140NFK0_ECOBD	tr|A0A140NFK0|A0A140NFK0_ECOBD	>tr|A0A140NFK0|A0A140NFK0_ECOBD Methionine synthase OS=Escherichia coli (strain B / BL21-DE3) GN=ECBD_4018 PE=4 SV=1	A0A140NFK0	Methionine synthase	1	3	3	2.3	2.3	135.98	1227	0	252430	3				592
tr|A0A140N7S8|A0A140N7S8_ECOBD	tr|A0A140N7S8|A0A140N7S8_ECOBD	>tr|A0A140N7S8|A0A140N7S8_ECOBD Peptidase S49 domain protein OS=Escherichia coli (strain B / BL21-DE3) GN=ECBD_2350 PE=4 SV=1	A0A140N7S8	Peptidase S49 domain protein	1	1	1	3.2	3.2	39.366	349	0.0035026	252350	1				205
tr|A0A140NDX8|A0A140NDX8_ECOBD	tr|A0A140NDX8|A0A140NDX8_ECOBD	>tr|A0A140NDX8|A0A140NDX8_ECOBD GTPase HflX OS=Escherichia coli (strain B / BL21-DE3) GN=hflX PE=3 SV=1	A0A140NDX8	GTPase HflX	1	2	1	6.1	4.7	48.326	426	0	239820	1				527
tr|A0A140N9V0|A0A140N9V0_ECOBD	tr|A0A140N9V0|A0A140N9V0_ECOBD	>tr|A0A140N9V0|A0A140N9V0_ECOBD ABC transporter related OS=Escherichia coli (strain B / BL21-DE3) GN=ECBD_1477 PE=3 SV=1	A0A140N9V0	ABC transporter related	1	2	2	4.9	4.9	58.693	529	0	225060	3				313
tr|A0A140NBX3|A0A140NBX3_ECOBD	tr|A0A140NBX3|A0A140NBX3_ECOBD	>tr|A0A140NBX3|A0A140NBX3_ECOBD Peptidyl-dipeptidase Dcp OS=Escherichia coli (strain B / BL21-DE3) GN=ECBD_2101 PE=3 SV=1	A0A140NBX3	Peptidyl-dipeptidase Dcp	1	1	1	1.6	1.6	80.004	703	0.0033167	155090	1				410
tr|A0A140NB91|A0A140NB91_ECOBD	tr|A0A140NB91|A0A140NB91_ECOBD	>tr|A0A140NB91|A0A140NB91_ECOBD DNA helicase OS=Escherichia coli (strain B / BL21-DE3) GN=ECBD_2632 PE=3 SV=1	A0A140NB91	DNA helicase	1	1	1	1.9	1.9	77.975	684	0	85436	1				376
tr|A0A140N1Q5|A0A140N1Q5_ECOBD	tr|A0A140N1Q5|A0A140N1Q5_ECOBD	>tr|A0A140N1Q5|A0A140N1Q5_ECOBD Small heat shock protein IbpA OS=Escherichia coli (strain B / BL21-DE3) GN=ibpA PE=3 SV=1	A0A140N1Q5	Small heat shock protein IbpA	1	1	1	7.3	7.3	15.774	137	0	0	1				36
tr|A0A140N4F8|A0A140N4F8_ECOBD	tr|A0A140N4F8|A0A140N4F8_ECOBD	>tr|A0A140N4F8|A0A140N4F8_ECOBD Filamentation induced by cAMP protein Fic OS=Escherichia coli (strain B / BL21-DE3) GN=ECBD_0387 PE=4 SV=1	A0A140N4F8	Filamentation induced by cAMP protein Fic	1	1	1	4.5	4.5	22.911	200	0.0094488	0	0				73		0					4
tr|A0A140N4R6|A0A140N4R6_ECOBD	tr|A0A140N4R6|A0A140N4R6_ECOBD	>tr|A0A140N4R6|A0A140N4R6_ECOBD Uncharacterized protein OS=Escherichia coli (strain B / BL21-DE3) GN=ECBD_0125 PE=4 SV=1	A0A140N4R6	Uncharacterized protein	1	1	1	8.3	8.3	13.697	120	0.0032733	0	0				85	1					6
tr|A0A140N5G5|A0A140N5G5_ECOBD	tr|A0A140N5G5|A0A140N5G5_ECOBD	>tr|A0A140N5G5|A0A140N5G5_ECOBD Mannitol dehydrogenase domain protein OS=Escherichia coli (strain B / BL21-DE3) GN=ECBD_1485 PE=3 SV=1	A0A140N5G5	Mannitol dehydrogenase domain protein	1	1	1	3.5	3.5	54.031	488	0.0018975	0	1				108
tr|A0A140N672|A0A140N672_ECOBD	tr|A0A140N672|A0A140N672_ECOBD	>tr|A0A140N672|A0A140N672_ECOBD Response regulator receiver protein OS=Escherichia coli (strain B / BL21-DE3) GN=ECBD_1756 PE=4 SV=1	A0A140N672	Response regulator receiver protein	1	1	1	5.4	5.4	14.097	129	0.0094787	0	0				125				2					4
tr|A0A140N711|A0A140N711_ECOBD	tr|A0A140N711|A0A140N711_ECOBD	>tr|A0A140N711|A0A140N711_ECOBD 50S ribosomal protein L15 OS=Escherichia coli (strain B / BL21-DE3) GN=rplO PE=3 SV=1	A0A140N711	50S ribosomal protein L15	1	1	1	9.7	9.7	14.966	144	0	0	1				164
tr|A0A140N9L7|A0A140N9L7_ECOBD	tr|A0A140N9L7|A0A140N9L7_ECOBD	>tr|A0A140N9L7|A0A140N9L7_ECOBD ROK family protein OS=Escherichia coli (strain B / BL21-DE3) GN=ECBD_2986 PE=4 SV=1	A0A140N9L7	ROK family protein	1	1	1	3.7	3.7	44.541	406	0.003643	0	1				295
tr|A0A140NAX1|A0A140NAX1_ECOBD;tr|A0A140N429|A0A140N429_ECOBD	tr|A0A140NAX1|A0A140NAX1_ECOBD;tr|A0A140N429|A0A140N429_ECOBD	>tr|A0A140NAX1|A0A140NAX1_ECOBD L-serine dehydratase 1 OS=Escherichia coli (strain B / BL21-DE3) GN=ECBD_1828 PE=4 SV=1;>tr|A0A140N429|A0A140N429_ECOBD L-serine dehydratase 1 OS=Escherichia coli (strain B / BL21-DE3) GN=ECBD_0931 PE=4 SV=1	A0A140NAX1	L-serine dehydratase 1	2	2	2	5.1	5.1	48.906	454	0	0	0				361			4	3	2			9	438	433
tr|A0A140NC04|A0A140NC04_ECOBD	tr|A0A140NC04|A0A140NC04_ECOBD	>tr|A0A140NC04|A0A140NC04_ECOBD Tellurite resistance protein TehB OS=Escherichia coli (strain B / BL21-DE3) GN=ECBD_2210 PE=4 SV=1	A0A140NC04	Tellurite resistance protein TehB	1	1	1	5.6	5.6	22.465	197	0.0019417	0	1				414
tr|A0A140NCD6|A0A140NCD6_ECOBD	tr|A0A140NCD6|A0A140NCD6_ECOBD	>tr|A0A140NCD6|A0A140NCD6_ECOBD tRNA 2-thiocytidine biosynthesis protein TtcA OS=Escherichia coli (strain B / BL21-DE3) GN=ttcA PE=3 SV=1	A0A140NCD6	tRNA 2-thiocytidine biosynthesis protein TtcA	1	1	1	3.9	3.9	35.514	311	0.0019493	0	0				433		1					233
tr|A0A140NCI0|A0A140NCI0_ECOBD	tr|A0A140NCI0|A0A140NCI0_ECOBD	>tr|A0A140NCI0|A0A140NCI0_ECOBD Transposase IS4 family protein OS=Escherichia coli (strain B / BL21-DE3) GN=ECBD_3764 PE=4 SV=1	A0A140NCI0	Transposase IS4 family protein	1	1	1	2.9	2.9	50.385	442	0.0018587	0	1				443
tr|A0A140NDU0|A0A140NDU0_ECOBD	tr|A0A140NDU0|A0A140NDU0_ECOBD	>tr|A0A140NDU0|A0A140NDU0_ECOBD Amino acid permease-associated region OS=Escherichia coli (strain B / BL21-DE3) GN=ECBD_3821 PE=4 SV=1	A0A140NDU0	Amino acid permease-associated region	1	1	1	3.2	3.2	51.659	470	0.0019194	0	1				520
tr|A0A140NE34|A0A140NE34_ECOBD	tr|A0A140NE34|A0A140NE34_ECOBD	>tr|A0A140NE34|A0A140NE34_ECOBD Outer membrane porin OS=Escherichia coli (strain B / BL21-DE3) GN=ECBD_2980 PE=4 SV=1	A0A140NE34	Outer membrane porin	1	1	1	1.3	1.3	52.746	468	0.0033113	0	0				536			6	4				7	7
tr|A0A140NEW6|A0A140NEW6_ECOBD	tr|A0A140NEW6|A0A140NEW6_ECOBD	>tr|A0A140NEW6|A0A140NEW6_ECOBD ATP-dependent DNA helicase, RecQ family OS=Escherichia coli (strain B / BL21-DE3) GN=ECBD_4216 PE=4 SV=1	A0A140NEW6	ATP-dependent DNA helicase, RecQ family	1	1	1	2	2	68.618	611	0.0019841	0	0				560		3					527
tr|A0A140NF86|A0A140NF86_ECOBD	tr|A0A140NF86|A0A140NF86_ECOBD	>tr|A0A140NF86|A0A140NF86_ECOBD ATP-dependent protease ATPase subunit HslU OS=Escherichia coli (strain B / BL21-DE3) GN=hslU PE=2 SV=1	A0A140NF86	ATP-dependent protease ATPase subunit HslU	1	1	1	3.2	3.2	49.593	443	0	0	1				581
tr|A0A140NG07|A0A140NG07_ECOBD	tr|A0A140NG07|A0A140NG07_ECOBD	>tr|A0A140NG07|A0A140NG07_ECOBD Stress response kinase A OS=Escherichia coli (strain B / BL21-DE3) GN=srkA PE=3 SV=1	A0A140NG07	Stress response kinase A	1	1	1	3	3	38.12	328	0.0033058	0	1				606
tr|A0A140NG25|A0A140NG25_ECOBD	tr|A0A140NG25|A0A140NG25_ECOBD	>tr|A0A140NG25|A0A140NG25_ECOBD Carbon starvation protein CstA OS=Escherichia coli (strain B / BL21-DE3) GN=ECBD_3676 PE=4 SV=1	A0A140NG25	Carbon starvation protein CstA	1	1	1	1.4	1.4	77.309	716	0.0035398	0	1				609
tr|A0A140NGL5|A0A140NGL5_ECOBD	tr|A0A140NGL5|A0A140NGL5_ECOBD	>tr|A0A140NGL5|A0A140NGL5_ECOBD Type I site-specific deoxyribonuclease OS=Escherichia coli (strain B / BL21-DE3) GN=ECBD_3680 PE=4 SV=1	A0A140NGL5	Type I site-specific deoxyribonuclease	1	1	1	0.8	0.8	134.12	1170	0.0048622	0	0				621					3					255
tr|A0A140SS90|A0A140SS90_ECOBD	tr|A0A140SS90|A0A140SS90_ECOBD	>tr|A0A140SS90|A0A140SS90_ECOBD MIP family channel protein OS=Escherichia coli (strain B / BL21-DE3) GN=ECBD_4097 PE=3 SV=1	A0A140SS90	MIP family channel protein	1	1	1	7.5	7.5	29.78	281	0	0	1				647
tr|A0A140SSB4|A0A140SSB4_ECOBD	tr|A0A140SSB4|A0A140SSB4_ECOBD	>tr|A0A140SSB4|A0A140SSB4_ECOBD Thioesterase superfamily protein OS=Escherichia coli (strain B / BL21-DE3) GN=ECBD_4218 PE=4 SV=1	A0A140SSB4	Thioesterase superfamily protein	1	1	1	7.1	7.1	17.163	155	0.0035971	0	1				653
CON__P00761	CON__P00761	>P00761 SWISS-PROT:P00761|TRYP_PIG Trypsin - Sus scrofa (Pig).	761 SWISS-PROT:P00761	#VALUE!	1	9	9	49.8	49.8	24.409	231	0	8517000000	24			+	2
CON__P02769;CON__P02768-1	CON__P02769	>P02769 SWISS-PROT:P02769 (Bos taurus) Bovine serum albumin precursor	#VALUE!	#VALUE!	2	56	56	81.4	81.4	69.293	607	0	1231700000	105			+	6
CON__P04264;CON__H-INV:HIT000016045;CON__H-INV:HIT000292931;CON__Q9H552	CON__P04264	>P04264 SWISS-PROT:P04264 Tax_Id=9606 Gene_Symbol=KRT1 Keratin, type II cytoskeletal 1	#VALUE!	#VALUE!	4	46	34	67.4	58.5	66.017	644	0	711520000	74			+	8
CON__P35527	CON__P35527	>P35527 SWISS-PROT:P35527 Tax_Id=9606 Gene_Symbol=KRT9 Keratin, type I cytoskeletal 9	#VALUE!	#VALUE!	1	33	32	63.2	63.2	62.129	623	0	709640000	67			+	14
CON__P13645;CON__A2A4G1;CON__P08730-1;CON__P19001;CON__Q148H6;CON__Q7Z3Y7;CON__P05784;CON__Q7Z3Z0;CON__Q7Z3Y8;CON__Q99456;CON__Q14525;CON__Q9UE12;CON__Q15323;CON__A2A5Y0;CON__Q92764;CON__Q14532;CON__A2AB72;CON__Q497I4;CON__O76015;CON__O76013;CON__Q7Z3Y9;CON__O76014;CON__REFSEQ:XP_986630;CON__Q2M2I5	CON__P13645	>P13645 SWISS-PROT:P13645 Tax_Id=9606 Gene_Symbol=KRT10 Keratin, type I cytoskeletal 10	#VALUE!	#VALUE!	24	35	24	59.9	50.1	59.51	593	0	612170000	57			+	11
CON__O76011;CON__Q8IUT8;CON__Q9D646;CON__Q6NTB9;CON__O76009	CON__O76011;CON__Q8IUT8;CON__Q9D646;CON__Q6NTB9;CON__O76009	>O76011 SWISS-PROT:O76011 Keratin, type I cuticular HA4 (Hair keratin, type I HA4);>Q8IUT8 TREMBL:Q8IUT8 Type I hair keratin 4 - Homo sapiens (Human).;>Q9D646 TREMBL:Q9D646 Tax_Id=10090 Gene_Symbol=Krt34 10 days neonate skin cDNA, RIKEN full-length enriche	#VALUE!	#VALUE!	5	2	2	2.3	2.3	44.689	394	0.0035211	446640000	4			+	1
CON__Streptavidin	CON__Streptavidin	>Streptavidin (S.avidinii)	#VALUE!	#VALUE!	1	5	5	46.9	46.9	16.622	160	0	440580000	7			+	23
CON__P35908;CON__Q01546;CON__P07744;CON__Q6NXH9;CON__Q7RTS7;CON__Q32MB2;CON__Q7Z794;CON__Q9R0H5;CON__Q9DCV7;CON__Q3KNV1;CON__P08729;CON__Q8N1N4-2;CON__Q7RTT2;CON__Q3SY84	CON__P35908	>P35908 SWISS-PROT:P35908 Tax_Id=9606 Gene_Symbol=KRT2 Keratin, type II cytoskeletal 2 epidermal	#VALUE!	#VALUE!	14	41	26	76.4	63.7	65.865	645	0	245850000	56			+	15
CON__P02535-1	CON__P02535-1	>P02535-1 SWISS-PROT:P02535-1 Tax_Id=10090 Gene_Symbol=Krt10 Isoform 1 of Keratin, type I cytoskeletal 10	#VALUE!	#VALUE!	1	9	1	18.1	4.6	57.769	570	1	76586000	4	+		+	4
CON__P02533;CON__Q04695;CON__Q9QWL7;CON__Q6IFX2;CON__P08727;CON__P19012;CON__P35900;CON__Q9D312	CON__P02533;CON__Q04695	>P02533 SWISS-PROT:P02533 Tax_Id=9606 Gene_Symbol=KRT14 Keratin, type I cytoskeletal 14;>Q04695 SWISS-PROT:Q04695 Tax_Id=9606 Gene_Symbol=KRT17 Keratin, type I cytoskeletal 17	#VALUE!	#VALUE!	8	18	8	33.3	18.2	51.621	472	0	35616000	17			+	3
CON__P04259	CON__P04259	>P04259 SWISS-PROT:P04259 Tax_Id=9606 Gene_Symbol=KRT6B Keratin, type II cytoskeletal 6B	#VALUE!	#VALUE!	1	31	2	43.1	4.6	59.998	564	0	33471000	20			+	7
CON__P13647;CON__Q14CN4-1;CON__Q6IME9	CON__P13647	>P13647 SWISS-PROT:P13647 Tax_Id=9606 Gene_Symbol=KRT5 Keratin, type II cytoskeletal 5	#VALUE!	#VALUE!	3	28	7	33.1	11.7	62.378	590	0	24225000	16			+	12
CON__P02662	CON__P02662	>P02662 SWISS-PROT:P02662 Alpha-S1-casein - Bos taurus (Bovine).	#VALUE!	#VALUE!	1	3	3	16.6	16.6	22.975	199	0	19268000	3			+	5
CON__P07477	CON__P07477	>P07477 SWISS-PROT:P07477 Tax_Id=9606 Gene_Symbol=PRSS1 Trypsin-1 precursor	#VALUE!	#VALUE!	1	1	1	8.1	8.1	26.558	247	0	17939000	2			+	9
CON__P20930	CON__P20930	>P20930 SWISS-PROT:P20930 Tax_Id=9606 Gene_Symbol=FLG Filaggrin	#VALUE!	#VALUE!	1	5	5	1.6	1.6	435.16	4061	0	12683000	7			+	13
CON__Q86YZ3	CON__Q86YZ3	>Q86YZ3 SWISS-PROT:Q86YZ3 Tax_Id=9606 Gene_Symbol=HRNR Hornerin	#VALUE!	#VALUE!	1	18	18	18.4	18.4	282.39	2850	0	10648000	29			+	22
CON__P08779;CON__Q9Z2K1;CON__Q3ZAW8	CON__P08779	>P08779 SWISS-PROT:P08779 Tax_Id=9606 Gene_Symbol=KRT16 Keratin, type I cytoskeletal 16	#VALUE!	#VALUE!	3	17	7	36.6	21.6	51.267	473	0	10341000	8			+	10
CON__Q61782	CON__Q61782	>Q61782 TREMBL:Q61782 Tax_Id=10090 Gene_Symbol=Krt14 Type I epidermal keratin (Fragment)	#VALUE!	#VALUE!	1	3	1	23.7	10.8	10.662	93	0.003663	8059000	1			+	21
CON__Q28065	CON__Q28065	>Q28065 SWISS-PROT:Q28065 (Bos taurus) C4b-binding protein alpha chain precursor	#VALUE!	#VALUE!	1	2	2	3.9	3.9	68.886	610	0	6572200	2			+	19
CON__ENSEMBL:ENSBTAP00000034412	CON__ENSEMBL:ENSBTAP00000034412	>ENSEMBL:ENSBTAP00000034412 (Bos taurus) similar to C4b-binding protein alpha chain	#VALUE!	#VALUE!	1	2	2	6	6	22.336	199	0.004886	2392400	2			+	0
CON__P50448	CON__P50448	>P50448 SWISS-PROT:P50448 (Bos taurus) Factor XIIa inhibitor precursor	#VALUE!	#VALUE!	1	2	2	6.8	6.8	51.723	468	0	1316800	2			+	18
CON__P41361	CON__P41361	>P41361 SWISS-PROT:P41361 (Bos taurus) Antithrombin-III precursor	#VALUE!	#VALUE!	1	1	1	1.9	1.9	52.347	465	0.0018904	1167100	1			+	16
CON__P48668;CON__P02538;CON__O95678;CON__Q8VED5	CON__P48668;CON__P02538	>P48668 SWISS-PROT:P48668 Tax_Id=9606 Gene_Symbol=KRT6C Keratin, type II cytoskeletal 6C;>P02538 SWISS-PROT:P02538 Tax_Id=9606 Gene_Symbol=KRT6A Keratin, type II cytoskeletal 6A	#VALUE!	#VALUE!	4	30	1	41.5	3	60.024	564	0	1139800	2			+	17
CON__Q5D862	CON__Q5D862	>Q5D862 SWISS-PROT:Q5D862 Tax_Id=9606 Gene_Symbol=FLG2 Filaggrin-2	#VALUE!	#VALUE!	1	3	3	3.6	3.6	248.07	2391	0	1026400	4			+	20
REV__CON__A2AB72	REV__CON__A2AB72	>A2AB72 TREMBL:A2AB72 Tax_Id=10090 Gene_Symbol=Krt32 Keratin complex 1, acidic, gene 2	#VALUE!	#VALUE!	1	1	1	0	0	51.152	453	1	NaN	1	+	+	+	24
REV__CON__Q3SY84;REV__CON__Q9R0H5;REV__CON__Q7RTS7;REV__CON__REFSEQ:XP_092267;REV__CON__Q14CN4-1;REV__CON__Q6IME9;REV__CON__Q8VED5;REV__CON__Q32MB2	REV__CON__Q3SY84;REV__CON__Q9R0H5;REV__CON__Q7RTS7;REV__CON__REFSEQ:XP_092267;REV__CON__Q14CN4-1;REV__CON__Q6IME9;REV__CON__Q8VED5;REV__CON__Q32MB2	>Q3SY84 SWISS-PROT:Q3SY84 Tax_Id=9606 Gene_Symbol=KRT71 Keratin, type II cytoskeletal 71;>Q9R0H5 SWISS-PROT:Q9R0H5 Tax_Id=10090 Gene_Symbol=Krt71 Keratin, type II cytoskeletal 6G;>Q7RTS7 SWISS-PROT:Q7RTS7 Tax_Id=9606 Gene_Symbol=KRT74 Keratin, type II cyto	#VALUE!	#VALUE!	8	2	2	0	0	57.249	523	0.002	NaN	2		+	+	25
REV__tr|A0A140N2I1|A0A140N2I1_ECOBD	REV__tr|A0A140N2I1|A0A140N2I1_ECOBD	>tr|A0A140N2I1|A0A140N2I1_ECOBD Putative transport protein OS=Escherichia coli (strain B / BL21-DE3) GN=ECBD_0042 PE=4 SV=1	A0A140N2I1	Putative transport protein	1	1	1	0	0	11.07	97	1	NaN	0	+	+		26
REV__tr|A0A140N5A1|A0A140N5A1_ECOBD	REV__tr|A0A140N5A1|A0A140N5A1_ECOBD	>tr|A0A140N5A1|A0A140N5A1_ECOBD Rhomboid protease GlpG OS=Escherichia coli (strain B / BL21-DE3) GN=glpG PE=3 SV=1	A0A140N5A1	Rhomboid protease GlpG	1	1	1	0	0	31.306	276	0.006462	NaN	1		+		27
REV__tr|A0A140N7R5|A0A140N7R5_ECOBD	REV__tr|A0A140N7R5|A0A140N7R5_ECOBD	>tr|A0A140N7R5|A0A140N7R5_ECOBD Probable 4-deoxy-4-formamido-L-arabinose-phosphoundecaprenol deformylase ArnD OS=Escherichia coli (strain B / BL21-DE3) GN=arnD PE=3 SV=1	A0A140N7R5	Probable 4-deoxy-4-formamido-L-arabinose-phosphoundecaprenol deformylase ArnD	1	1	1	0	0	33.111	296	0.0036832	NaN	1		+		28
REV__tr|A0A140N8N5|A0A140N8N5_ECOBD	REV__tr|A0A140N8N5|A0A140N8N5_ECOBD	>tr|A0A140N8N5|A0A140N8N5_ECOBD Sugar transporter OS=Escherichia coli (strain B / BL21-DE3) GN=ECBD_0797 PE=3 SV=1	A0A140N8N5	Sugar transporter	1	1	1	0	0	50.954	464	0.00491	NaN	1		+		29
REV__tr|A0A140NCI3|A0A140NCI3_ECOBD	REV__tr|A0A140NCI3|A0A140NCI3_ECOBD	>tr|A0A140NCI3|A0A140NCI3_ECOBD Phage shock protein A, PspA OS=Escherichia coli (strain B / BL21-DE3) GN=ECBD_2313 PE=4 SV=1	A0A140NCI3	Phage shock protein A, PspA	1	1	1	0	0	25.493	222	0.0080515	NaN	2		+		30
REV__tr|A0A140NDZ1|A0A140NDZ1_ECOBD	REV__tr|A0A140NDZ1|A0A140NDZ1_ECOBD	>tr|A0A140NDZ1|A0A140NDZ1_ECOBD Thiamine pyrophosphate protein TPP binding domain protein OS=Escherichia coli (strain B / BL21-DE3) GN=ECBD_2723 PE=3 SV=1	A0A140NDZ1	Thiamine pyrophosphate protein TPP binding domain protein	1	1	1	0	0	62.025	572	1	NaN	0	+	+		31
REV__tr|A0A140NFL8|A0A140NFL8_ECOBD	REV__tr|A0A140NFL8|A0A140NFL8_ECOBD	>tr|A0A140NFL8|A0A140NFL8_ECOBD Thiamine-phosphate synthase OS=Escherichia coli (strain B / BL21-DE3) GN=thiE PE=3 SV=1	A0A140NFL8	Thiamine-phosphate synthase	1	1	1	0	0	23.015	211	0.0096463	NaN	1		+		32
tr|A0A140N4P7|A0A140N4P7_ECOBD	tr|A0A140N4P7|A0A140N4P7_ECOBD	>tr|A0A140N4P7|A0A140N4P7_ECOBD Glucanase OS=Escherichia coli (strain B / BL21-DE3) GN=ECBD_0208 PE=3 SV=1	A0A140N4P7	Glucanase	1	1	1	1.9	1.9	41.76	368	1	0	0	+			83	0					228
tr|A0A140NA47|A0A140NA47_ECOBD	tr|A0A140NA47|A0A140NA47_ECOBD	>tr|A0A140NA47|A0A140NA47_ECOBD Anaerobic dimethyl sulfoxide reductase, A subunit, DmsA/YnfE family OS=Escherichia coli (strain B / BL21-DE3) GN=ECBD_2059 PE=3 SV=1	A0A140NA47	Anaerobic dimethyl sulfoxide reductase, A subunit, DmsA/YnfE family	1	1	1	0.7	0.7	89.681	808	1	0	0	+			323	2					3
tr|A0A140NAL7|A0A140NAL7_ECOBD	tr|A0A140NAL7|A0A140NAL7_ECOBD	>tr|A0A140NAL7|A0A140NAL7_ECOBD Probable intracellular septation protein A OS=Escherichia coli (strain B / BL21-DE3) GN=yciB PE=3 SV=1	A0A140NAL7	Probable intracellular septation protein A	1	1	1	5	5	20.79	179	1	0	0	+			342			3					107
tr|A0A140NAQ3|A0A140NAQ3_ECOBD	tr|A0A140NAQ3|A0A140NAQ3_ECOBD	>tr|A0A140NAQ3|A0A140NAQ3_ECOBD Integrase family protein OS=Escherichia coli (strain B / BL21-DE3) GN=ECBD_3122 PE=4 SV=1	A0A140NAQ3	Integrase family protein	1	1	1	1.6	1.6	45.028	387	1	0	0	+			352	3					116
tr|A0A140NBD6|A0A140NBD6_ECOBD	tr|A0A140NBD6|A0A140NBD6_ECOBD	>tr|A0A140NBD6|A0A140NBD6_ECOBD Uncharacterized protein OS=Escherichia coli (strain B / BL21-DE3) GN=ECBD_1893 PE=4 SV=1	A0A140NBD6	Uncharacterized protein	1	1	1	5.9	5.9	22.173	205	1	0	0	+			384			5					10
tr|A0A140NDT3|A0A140NDT3_ECOBD	tr|A0A140NDT3|A0A140NDT3_ECOBD	>tr|A0A140NDT3|A0A140NDT3_ECOBD L-carnitine/gamma-butyrobetaine antiporter OS=Escherichia coli (strain B / BL21-DE3) GN=caiT PE=3 SV=1	A0A140NDT3	L-carnitine/gamma-butyrobetaine antiporter	1	1	1	1.6	1.6	56.633	504	1	0	0	+			518	4					503
tr|A0A140SS89|A0A140SS89_ECOBD	tr|A0A140SS89|A0A140SS89_ECOBD	>tr|A0A140SS89|A0A140SS89_ECOBD Fatty acid oxidation complex subunit alpha OS=Escherichia coli (strain B / BL21-DE3) GN=fadB PE=3 SV=1	A0A140SS89	Fatty acid oxidation complex subunit alpha	1	1	1	1.5	1.5	79.594	729	1	0	0	+			646	5					358
